# Supplementary material for: (6R,7R)-3-Hydroxymethyl-7-(2-phenyl­acetamido)-3-cephem-4-carboxylic acid lactone
Source: Acta Crystallogr Sect E Struct Rep Online. 2011 Oct 29;67(Pt 11):o3101. doi: 10.1107/S1600536811043881 (PMC3247487; doi:10.1107/S1600536811043881)
Supplement: Supplementary file 2 [file e-67-o3101-Isup2.hkl]

# 
# h,k,l, Fc-squared, Fo-squared, sigma(Fo-squared) and status flag 
# 
data_I
_shelx_title '  _m110626f' 
_shelx_refln_list_code          4 
_shelx_F_calc_maximum      118.18 
_exptl_crystal_F_000       688.00 
_reflns_d_resolution_high  0.7116 
 
loop_ 
 _symmetry_equiv_pos_as_xyz 
 'x, y, z' 
 'x+1/2, -y+1/2, -z' 
 '-x, y+1/2, -z+1/2' 
 '-x+1/2, -y, z+1/2' 
 
_cell_length_a     9.1300 
_cell_length_b     9.7060 
_cell_length_c    16.7010 
_cell_angle_alpha  90.000 
_cell_angle_beta   90.000 
_cell_angle_gamma  90.000 
 
_shelx_F_squared_multiplier     1.000 
 
loop_ 
 _refln_index_h 
 _refln_index_k 
 _refln_index_l 
 _refln_F_squared_calc 
 _refln_F_squared_meas 
 _refln_F_squared_sigma 
 _refln_observed_status 
   2   0   0     1783.29     1770.99     13.29 o 
   4   0   0     3798.01     3748.07     40.81 o 
   6   0   0     3861.64     3874.13     95.56 o 
   8   0   0      157.86      147.18      8.98 o 
  10   0   0      105.15      115.98      9.19 o 
  12   0   0      305.70      280.34     28.23 o 
   1   1   0     1880.25     1695.24     13.13 o 
   2   1   0        9.01       11.53      0.88 o 
   3   1   0      733.09      713.84     12.04 o 
   4   1   0        0.47        1.34      0.52 o 
   5   1   0       11.71        5.35      1.17 o 
   6   1   0      102.35      108.52      3.30 o 
   7   1   0      781.74      770.89     15.12 o 
   8   1   0       29.68       27.32      5.61 o 
   9   1   0      779.74      782.07     21.00 o 
  10   1   0       39.69       35.05      9.02 o 
  11   1   0      185.86      178.51     15.02 o 
  12   1   0       14.02       10.93      5.47 o 
   0   2   0      270.51      264.09      3.24 o 
   1   2   0       63.76       72.74      1.91 o 
   2   2   0     1074.93     1064.76     15.77 o 
   3   2   0     7921.17     8050.49     39.97 o 
   4   2   0     2627.91     2774.63     36.93 o 
   5   2   0       60.68       67.21      2.45 o 
   6   2   0     1240.66     1206.52     15.30 o 
   7   2   0       21.38       27.79      5.80 o 
   8   2   0      787.49      756.96     20.13 o 
   9   2   0        4.03        5.50      2.41 o 
  10   2   0      174.97      187.38     12.07 o 
  11   2   0       12.41       14.98      7.53 o 
  12   2   0       95.91       94.55     14.24 o 
   1   3   0     3904.76     3727.16     38.35 o 
   2   3   0      102.58       99.24      1.87 o 
   4   3   0     2053.46     2221.81     44.42 o 
   5   3   0     1376.55     1335.24     17.53 o 
   6   3   0       18.19       17.77      2.35 o 
   7   3   0     1819.32     1627.48     79.18 o 
   8   3   0      300.39      301.40      9.22 o 
   9   3   0      147.22      161.32     11.93 o 
  10   3   0      147.43      145.31      9.53 o 
  11   3   0        9.90       10.70      5.29 o 
  12   3   0        0.36        2.80      3.15 o 
   1   4   0     1909.14     2048.37     15.57 o 
   2   4   0       92.74       92.18      1.59 o 
   3   4   0     2583.16     2878.47     35.52 o 
   4   4   0     1114.63     1116.17     17.61 o 
   5   4   0      255.89      260.31      5.36 o 
   6   4   0     1336.34     1291.22     20.02 o 
   7   4   0        0.32        2.64      1.52 o 
   8   4   0        6.14        7.11      3.01 o 
   9   4   0      140.05      142.61      9.15 o 
  10   4   0       45.45       41.40     12.45 o 
  11   4   0        0.80        3.98      3.64 o 
  12   4   0        3.90        1.97      4.13 o 
   1   5   0     1696.69     1655.42     32.45 o 
   2   5   0     5196.81     5372.78     53.04 o 
   3   5   0      114.53      106.13      3.65 o 
   4   5   0      382.19      394.06      7.12 o 
   5   5   0      315.12      297.19      9.52 o 
   6   5   0      395.94      365.64      9.97 o 
   7   5   0      710.22      696.10     26.05 o 
   8   5   0        0.05        1.36      3.23 o 
   9   5   0      193.01      215.58     12.19 o 
  10   5   0       56.39       58.21     21.67 o 
  11   5   0       56.71       64.19     14.73 o 
   0   6   0     2114.78     2069.72     57.17 o 
   1   6   0        7.78       15.40      2.76 o 
   2   6   0      123.55      118.14      2.91 o 
   3   6   0       68.55       44.81      4.17 o 
   4   6   0       39.83       33.76      3.42 o 
   5   6   0       76.05       67.92      4.86 o 
   6   6   0      248.12      245.66     16.29 o 
   7   6   0       90.14       94.98     17.91 o 
   8   6   0      415.91      460.95     17.57 o 
   9   6   0      642.86      653.80     26.27 o 
  10   6   0      135.28      121.56     11.69 o 
  11   6   0      180.89      212.10     11.20 o 
   1   7   0      135.28      123.21      4.68 o 
   2   7   0      140.90      121.66      4.44 o 
   3   7   0        0.65        2.81      1.26 o 
   4   7   0        0.11        0.84      0.96 o 
   5   7   0       13.73        7.73      2.94 o 
   6   7   0      120.21      107.22      9.76 o 
   7   7   0      156.94      204.32     15.15 o 
   8   7   0      112.38      125.31     13.48 o 
   9   7   0       15.26       16.82      7.57 o 
  10   7   0      365.35      405.20     16.40 o 
  11   7   0       42.55       18.89     22.21 o 
   0   8   0      134.14      129.58      7.44 o 
   1   8   0        0.08        2.02      1.49 o 
   2   8   0      520.13      498.13     11.52 o 
   3   8   0     3321.39     3565.95     68.52 o 
   4   8   0       23.88       25.85      3.56 o 
   5   8   0      142.84      157.83     11.28 o 
   6   8   0      158.63      150.88      9.02 o 
   7   8   0       16.06       10.25      4.98 o 
   8   8   0       15.46       17.28      5.32 o 
   9   8   0      827.06      864.76     23.78 o 
  10   8   0       32.98       18.99     13.11 o 
   1   9   0      217.07      208.50      6.57 o 
   2   9   0      303.35      335.11     10.89 o 
   3   9   0      107.05       96.07      5.30 o 
   4   9   0       23.33       34.30      8.07 o 
   5   9   0       70.50       71.27     16.68 o 
   6   9   0        8.76        9.28      4.73 o 
   7   9   0        0.41        3.34      3.39 o 
   8   9   0      392.21      461.41     16.83 o 
   9   9   0      101.57       94.21     15.26 o 
   0  10   0     1763.92     1879.74     81.71 o 
   1  10   0       16.32       12.89      3.09 o 
   2  10   0       14.66       16.25      4.50 o 
   3  10   0       72.23       87.58     10.70 o 
   4  10   0      195.40      203.59     12.96 o 
   5  10   0      184.27      202.25     14.33 o 
   6  10   0       60.77       65.77     19.07 o 
   7  10   0        7.46        5.78      4.35 o 
   8  10   0       65.35       70.88     12.54 o 
   1  11   0       71.74       85.87     10.78 o 
   2  11   0        6.55       11.76      4.64 o 
   3  11   0        3.67        5.07      3.02 o 
   4  11   0      202.59      185.83     10.51 o 
   5  11   0       62.44       67.60     10.34 o 
   6  11   0       33.64       28.16     13.03 o 
   7  11   0        8.82        5.73      3.63 o 
   0  12   0       65.47       47.91     29.17 o 
   1  12   0       16.48       15.94     11.97 o 
   2  12   0      175.76      173.22      9.68 o 
   3  12   0       64.19       61.04      9.66 o 
   4  12   0      135.04      122.25     10.88 o 
   5  12   0        8.33       11.21      6.17 o 
   6  12   0       10.91        9.54      6.51 o 
   1  13   0       10.13       10.81      7.46 o 
   2  13   0      162.83      178.10     14.85 o 
   3  13   0       83.74       66.99     13.36 o 
   1   0   1       49.38       50.70      0.87 o 
   2   0   1     2368.52     2336.36     23.57 o 
   3   0   1     2043.08     2122.47     15.43 o 
   4   0   1     1968.65     2028.56     26.82 o 
   5   0   1     3117.25     3259.51     40.29 o 
   6   0   1       46.51       47.47      4.29 o 
   7   0   1       29.14       43.26      8.92 o 
   8   0   1      293.48      293.09      8.90 o 
   9   0   1       18.13       21.28      5.61 o 
  10   0   1       15.10       14.66      4.65 o 
  11   0   1      148.13      156.75      8.63 o 
  12   0   1        7.36       11.58      5.69 o 
 -12   1   1        0.24        2.90      3.39 o 
 -11   1   1      144.08      147.36      7.76 o 
 -10   1   1       89.25       89.92      7.34 o 
  -9   1   1       94.17       91.93      5.46 o 
  -8   1   1        3.11        6.13      1.97 o 
  -7   1   1      400.08      392.48      9.52 o 
  -6   1   1      439.42      447.23     11.39 o 
  -5   1   1      266.68      297.16      6.77 o 
  -4   1   1       36.41       31.50      1.49 o 
  -3   1   1     4134.43     4204.71     29.95 o 
  -2   1   1     3705.28     3692.20     59.17 o 
  -1   1   1      774.80      698.89     15.93 o 
   0   1   1     1027.00     1002.75     14.03 o 
   1   1   1      758.58      703.30     14.07 o 
   2   1   1     3645.55     3552.65     36.13 o 
   3   1   1     4183.96     4200.49     30.61 o 
   4   1   1       33.17       28.20      1.38 o 
   5   1   1      251.56      275.38      5.18 o 
   6   1   1      434.05      457.27      9.46 o 
   7   1   1      402.08      390.53      9.63 o 
   8   1   1        2.45        5.01      1.97 o 
   9   1   1       92.30       88.50      6.61 o 
  10   1   1       88.12       95.15      5.61 o 
  11   1   1      143.24      134.78     46.14 o 
  12   1   1        0.49        4.42      2.45 o 
 -12   2   1      103.91       87.96     10.06 o 
 -11   2   1      123.80      117.27      9.09 o 
 -10   2   1      140.28      150.90     15.92 o 
  -9   2   1       69.73       72.35      7.42 o 
  -8   2   1       87.95       85.84      5.60 o 
  -7   2   1      850.89      884.37     18.63 o 
  -6   2   1      775.85      796.77     10.70 o 
  -5   2   1      949.78      962.24     13.28 o 
  -4   2   1      419.30      502.50     12.67 o 
  -3   2   1       72.88       76.52      1.51 o 
  -2   2   1     7519.87     7147.85    215.25 o 
  -1   2   1    13928.32    14453.70    110.18 o 
   0   2   1     9547.50     9049.81    148.59 o 
   1   2   1    13966.94    14133.12    246.95 o 
   2   2   1     7480.94     7345.45     87.26 o 
   3   2   1       63.79       63.92      1.27 o 
   4   2   1      396.89      447.37      6.43 o 
   5   2   1      936.96      941.27     14.12 o 
   6   2   1      761.46      784.53     15.85 o 
   7   2   1      843.33      853.62     16.39 o 
   8   2   1       84.52       83.63      5.16 o 
   9   2   1       74.73       75.91      5.19 o 
  10   2   1      142.60      138.35     12.40 o 
  11   2   1      123.52      121.94     15.62 o 
  12   2   1      108.00       95.41     14.38 o 
 -12   3   1       35.83       26.00     11.79 o 
 -11   3   1        2.85        3.62      3.47 o 
 -10   3   1      233.15      243.26     14.04 o 
  -9   3   1      288.71      264.12     11.74 o 
  -8   3   1      962.09      927.79     24.04 o 
  -7   3   1       20.40       17.21      3.80 o 
  -6   3   1      167.00      165.35      5.53 o 
  -5   3   1       74.99       89.93      2.79 o 
  -4   3   1     1522.42     1562.30     24.93 o 
  -3   3   1      243.02      244.64      5.16 o 
  -2   3   1     1576.08     1629.96     18.28 o 
  -1   3   1     5119.82     5069.82     45.86 o 
   0   3   1     1184.23     1162.39     11.37 o 
   1   3   1     5149.24     5135.10     48.01 o 
   2   3   1     1546.13     1608.29     13.64 o 
   3   3   1      237.64      237.86      5.22 o 
   4   3   1     1548.38     1563.06     22.56 o 
   5   3   1       68.46       81.64      2.02 o 
   6   3   1      171.64      173.34      5.04 o 
   7   3   1       21.65       17.65      3.50 o 
   8   3   1      959.20      915.49     17.42 o 
   9   3   1      279.60      274.67     14.19 o 
  10   3   1      228.90      232.87     12.02 o 
  11   3   1        1.85        3.95      3.04 o 
  12   3   1       34.43       38.67      9.15 o 
 -12   4   1       36.96       21.42     15.56 o 
 -11   4   1      158.85      159.74      8.62 o 
 -10   4   1       70.58       66.02     16.60 o 
  -9   4   1      130.72      137.90     14.44 o 
  -8   4   1      165.40      142.82     13.07 o 
  -7   4   1      164.87      158.00      5.77 o 
  -6   4   1      184.76      160.80      5.32 o 
  -5   4   1       22.87       24.64      1.65 o 
  -4   4   1      119.18      122.92      2.75 o 
  -3   4   1       94.23      117.86      2.36 o 
  -2   4   1     2144.07     2183.97     16.80 o 
  -1   4   1      303.79      294.82      3.00 o 
   0   4   1      186.35      153.50      2.38 o 
   1   4   1      296.24      286.90      4.07 o 
   2   4   1     2126.57     2153.00     22.70 o 
   3   4   1       94.83      116.21      3.39 o 
   4   4   1      129.41      118.64      4.22 o 
   5   4   1       22.96       26.41      4.23 o 
   6   4   1      193.31      173.09      6.60 o 
   7   4   1      160.18      153.05      5.87 o 
   8   4   1      162.30      150.54     10.56 o 
   9   4   1      131.18      139.93     11.34 o 
  10   4   1       73.20       68.86     19.02 o 
  11   4   1      160.00      172.87     13.99 o 
  12   4   1       34.13       19.82     14.57 o 
 -11   5   1       61.05       62.18     11.35 o 
 -10   5   1      114.68      124.59     10.01 o 
  -9   5   1       77.24       85.91     19.40 o 
  -8   5   1       44.68       45.90     12.29 o 
  -7   5   1     1430.32     1408.02     35.05 o 
  -6   5   1      206.93      196.80      8.18 o 
  -5   5   1      743.46      755.59     17.31 o 
  -4   5   1      150.17      157.13      3.36 o 
  -3   5   1     2346.18     2555.42     34.18 o 
  -2   5   1     1421.17     1477.98     18.16 o 
  -1   5   1      217.01      202.06      3.12 o 
   0   5   1      578.20      545.60      5.50 o 
   1   5   1      213.02      199.83      3.63 o 
   2   5   1     1434.44     1503.31     23.85 o 
   3   5   1     2308.46     2397.91    140.44 o 
   4   5   1      142.04      141.05      6.58 o 
   5   5   1      762.83      783.46     16.53 o 
   6   5   1      211.39      203.35      8.51 o 
   7   5   1     1421.90     1412.81     42.44 o 
   8   5   1       47.08       50.80     14.20 o 
   9   5   1       73.70       84.44     21.54 o 
  10   5   1      117.03      120.22     16.12 o 
  11   5   1       64.91       53.89     26.88 o 
 -11   6   1        2.19        3.79      2.87 o 
 -10   6   1      133.32      135.58     11.55 o 
  -9   6   1       78.02       85.01     21.60 o 
  -8   6   1      299.10      293.65     12.04 o 
  -7   6   1       75.83       75.65      9.22 o 
  -6   6   1      690.29      710.31     20.65 o 
  -5   6   1      585.84      541.13     32.40 o 
  -4   6   1     1462.16     1479.05     21.04 o 
  -3   6   1      398.09      395.19      7.95 o 
  -2   6   1      528.76      573.57     10.94 o 
  -1   6   1      705.23      704.24      9.55 o 
   0   6   1       30.20       21.05      4.21 o 
   1   6   1      718.16      723.75     15.12 o 
   2   6   1      527.93      565.19      9.38 o 
   3   6   1      390.46      384.04      9.97 o 
   4   6   1     1472.33     1514.53     40.74 o 
   5   6   1      573.44      580.80     15.93 o 
   6   6   1      683.27      679.94     18.11 o 
   7   6   1       77.95       71.54     24.06 o 
   8   6   1      303.33      295.24     15.30 o 
   9   6   1       74.08       91.69     29.28 o 
  10   6   1      134.83      124.28     12.82 o 
  11   6   1        2.69        1.98      5.26 o 
 -10   7   1      120.29      122.22     10.91 o 
  -9   7   1      218.82      254.28     16.45 o 
  -8   7   1      241.02      249.09     12.56 o 
  -7   7   1       93.73       99.31     11.58 o 
  -6   7   1      430.59      405.48     15.54 o 
  -5   7   1        6.10        9.74      3.03 o 
  -4   7   1      981.51      990.64     20.25 o 
  -3   7   1      109.03      107.92      3.17 o 
  -2   7   1      161.18      155.29      5.02 o 
  -1   7   1      469.71      482.82     10.64 o 
   0   7   1        7.93        6.45      1.81 o 
   1   7   1      455.99      475.41      9.80 o 
   2   7   1      161.01      166.08      5.60 o 
   3   7   1      111.18      115.66      3.95 o 
   4   7   1      989.08     1040.62     52.18 o 
   5   7   1        7.16        8.70      3.68 o 
   6   7   1      424.30      404.57     19.22 o 
   7   7   1       98.16      115.23     29.66 o 
   8   7   1      242.05      254.70     17.87 o 
   9   7   1      217.22      259.77     17.33 o 
  10   7   1      122.82      142.39     13.45 o 
 -10   8   1      190.13      188.36     18.24 o 
  -9   8   1       66.22       62.33     17.76 o 
  -8   8   1      496.19      538.58     21.11 o 
  -7   8   1      167.26      158.88     10.14 o 
  -6   8   1       75.69       79.54     11.82 o 
  -5   8   1      682.93      661.78     21.38 o 
  -4   8   1       66.56       53.89      4.99 o 
  -3   8   1      205.27      216.65      9.45 o 
  -2   8   1      354.04      352.20     10.48 o 
  -1   8   1      803.11      827.76     22.78 o 
   0   8   1      140.03      136.19      5.41 o 
   1   8   1      817.89      836.00     15.78 o 
   2   8   1      355.08      349.32      8.34 o 
   3   8   1      204.52      198.73      7.04 o 
   4   8   1       68.17       58.01      8.03 o 
   5   8   1      690.39      700.32     28.68 o 
   6   8   1       81.64       89.38     22.87 o 
   7   8   1      173.72      186.56     20.55 o 
   8   8   1      491.77      489.87     19.56 o 
   9   8   1       66.42       55.76     22.73 o 
  10   8   1      188.59      185.96     16.14 o 
  -9   9   1       52.69       50.85     18.88 o 
  -8   9   1       69.93       71.09     19.82 o 
  -7   9   1       73.66       89.59     12.07 o 
  -6   9   1      614.33      643.04     27.61 o 
  -5   9   1       25.05       24.36      8.24 o 
  -4   9   1      242.40      235.44     10.97 o 
  -3   9   1       70.44       66.91      6.23 o 
  -2   9   1      207.79      211.00      7.69 o 
  -1   9   1      292.19      292.52     10.92 o 
   0   9   1     1192.71     1225.95     26.63 o 
   1   9   1      297.50      289.12      7.55 o 
   2   9   1      214.32      212.75      7.82 o 
   3   9   1       69.10       66.84      6.65 o 
   4   9   1      243.87      228.16     11.09 o 
   5   9   1       23.06       17.82      6.84 o 
   6   9   1      623.89      631.26     23.75 o 
   7   9   1       75.45       80.50     27.82 o 
   8   9   1       67.26       69.67     20.68 o 
   9   9   1       49.91       48.29     17.45 o 
  -8  10   1      159.14      166.95     13.91 o 
  -7  10   1        2.31        2.99      4.54 o 
  -6  10   1      170.37      154.17     10.53 o 
  -5  10   1      159.49      154.16     12.14 o 
  -4  10   1       59.10       55.94     12.64 o 
  -3  10   1      156.42      155.89      8.46 o 
  -2  10   1     1189.51     1277.98     31.20 o 
  -1  10   1      181.26      196.51      8.97 o 
   0  10   1      247.54      251.06      8.60 o 
   1  10   1      174.96      180.20      6.07 o 
   2  10   1     1188.33     1191.89     32.70 o 
   3  10   1      154.52      149.38      7.51 o 
   4  10   1       60.11       62.73     20.66 o 
   5  10   1      152.84      153.85     10.77 o 
   6  10   1      177.37      163.24      9.96 o 
   7  10   1        1.39        4.37      4.00 o 
   8  10   1      157.92      162.42     11.80 o 
  -7  11   1      300.68      279.84     25.38 o 
  -6  11   1       55.19       35.63     14.47 o 
  -5  11   1       77.34       61.50      9.60 o 
  -4  11   1        1.07        3.21      3.48 o 
  -3  11   1      263.57      263.07     11.72 o 
  -2  11   1      120.83      121.00     10.26 o 
  -1  11   1      351.45      349.90     20.39 o 
   0  11   1        0.04        1.28      1.77 o 
   1  11   1      344.99      328.33     19.34 o 
   2  11   1      116.18      110.68      7.31 o 
   3  11   1      265.65      262.43     11.65 o 
   4  11   1        0.84        1.70      4.76 o 
   5  11   1       73.72       64.13     11.19 o 
   6  11   1       54.79       33.77     18.14 o 
   7  11   1      295.98      274.02     18.14 o 
  -6  12   1       48.11       37.48     23.08 o 
  -5  12   1       83.71       75.34     10.17 o 
  -4  12   1       39.40       31.33     13.77 o 
  -3  12   1       23.87       24.84     11.04 o 
  -2  12   1       24.97       18.36      6.26 o 
  -1  12   1      100.85       95.32      9.84 o 
   0  12   1       60.54       66.36      7.46 o 
   1  12   1      102.31       99.43      8.03 o 
   2  12   1       26.95       20.47      6.32 o 
   3  12   1       24.13       21.43     10.04 o 
   4  12   1       39.84       30.20     18.37 o 
   5  12   1       80.82       78.66      8.04 o 
   6  12   1       51.13       58.99      9.88 o 
  -3  13   1        5.28        5.43      4.80 o 
  -2  13   1       93.34       97.58      9.91 o 
  -1  13   1       91.22       69.49     24.76 o 
   0  13   1      224.44      206.24     17.26 o 
   1  13   1       91.86       73.72     25.18 o 
   2  13   1       96.23      102.28      8.20 o 
   3  13   1        4.86        3.35      4.77 o 
   0   0   2      381.87      418.60      3.68 o 
   1   0   2     6424.70     6427.48     97.91 o 
   2   0   2      195.41      225.72      2.62 o 
   3   0   2        0.95        7.47      1.26 o 
   4   0   2      682.75      703.35      6.26 o 
   5   0   2        3.38        4.10      0.93 o 
   6   0   2      235.75      268.85      6.65 o 
   7   0   2     1607.79     1651.85     27.79 o 
   8   0   2      318.64      307.50      8.92 o 
   9   0   2       18.42       17.04      6.26 o 
  10   0   2      100.17       95.36      6.29 o 
  11   0   2       12.27        6.95      3.17 o 
  12   0   2      156.86      149.18     14.07 o 
 -12   1   2       49.08       36.16     15.66 o 
 -11   1   2        4.75        3.14      2.68 o 
 -10   1   2      198.73      201.03      9.79 o 
  -9   1   2       63.41       69.80     18.51 o 
  -8   1   2     1386.70     1415.05     27.50 o 
  -7   1   2      203.81      219.57      7.62 o 
  -6   1   2      718.42      727.81     11.81 o 
  -5   1   2       10.14        9.55      1.59 o 
  -4   1   2      150.36      145.17      3.48 o 
  -3   1   2      507.00      498.94      9.17 o 
  -2   1   2     3888.18     3709.62     21.75 o 
  -1   1   2     6480.35     6056.05     89.81 o 
   0   1   2      511.07      498.06      6.76 o 
   1   1   2     6473.34     6026.21    112.81 o 
   2   1   2     3827.08     3642.66     46.86 o 
   3   1   2      506.73      510.04      5.87 o 
   4   1   2      152.84      144.34      2.45 o 
   5   1   2       10.88        9.84      1.88 o 
   6   1   2      693.32      695.02     10.43 o 
   7   1   2      204.43      202.23      5.99 o 
   8   1   2     1375.19     1385.90     27.40 o 
   9   1   2       64.75       63.86      4.25 o 
  10   1   2      200.32      203.39      8.27 o 
  11   1   2        5.18        2.77      3.88 o 
  12   1   2       52.41       47.85     20.40 o 
 -12   2   2       46.64       39.29     13.37 o 
 -11   2   2       30.29       23.39      6.37 o 
 -10   2   2        1.35        1.50      2.84 o 
  -9   2   2      281.63      271.73     12.04 o 
  -8   2   2      176.15      187.95      9.65 o 
  -7   2   2      557.00      524.97     13.60 o 
  -6   2   2      290.92      279.97      5.95 o 
  -5   2   2     1345.75     1327.35     19.65 o 
  -4   2   2     2230.68     2466.53     32.98 o 
  -3   2   2      156.99      163.32      2.81 o 
  -2   2   2     1563.49     1645.55     23.63 o 
  -1   2   2    11679.95    11229.85     98.87 o 
   0   2   2        7.42        4.36      0.73 o 
   1   2   2    11775.40    11230.51    103.87 o 
   2   2   2     1548.93     1605.83     15.40 o 
   3   2   2      158.68      165.04      2.38 o 
   4   2   2     2247.97     2395.42     41.58 o 
   5   2   2     1348.26     1349.60     16.99 o 
   6   2   2      286.85      281.20      5.03 o 
   7   2   2      547.01      517.17     10.08 o 
   8   2   2      173.03      175.05      5.15 o 
   9   2   2      283.45      270.39      8.94 o 
  10   2   2        1.54        2.76      4.62 o 
  11   2   2       31.51       27.42      9.12 o 
  12   2   2       48.56       43.61     24.65 o 
 -12   3   2      298.88      288.24     11.91 o 
 -11   3   2      146.87      129.72      9.24 o 
 -10   3   2       16.96       15.83      4.12 o 
  -9   3   2       29.31       29.05      7.63 o 
  -8   3   2      755.28      775.11     27.15 o 
  -7   3   2      505.28      516.34     15.45 o 
  -6   3   2     1108.78     1105.94     19.31 o 
  -5   3   2      125.39      133.17      3.90 o 
  -4   3   2      196.94      191.00      4.61 o 
  -3   3   2      621.60      628.89      7.70 o 
  -2   3   2     6151.57     6125.53     51.78 o 
  -1   3   2     1766.79     1795.57     16.15 o 
   0   3   2     3400.78     3251.85     28.17 o 
   1   3   2     1755.60     1756.93     17.34 o 
   2   3   2     6146.26     6128.64     58.64 o 
   3   3   2      623.01      618.55      5.78 o 
   4   3   2      196.48      182.22      5.78 o 
   5   3   2      120.46      127.25      2.58 o 
   6   3   2     1125.79     1122.14     14.45 o 
   7   3   2      507.57      491.45      9.92 o 
   8   3   2      760.19      680.86     45.47 o 
   9   3   2       27.86       23.51      3.86 o 
  10   3   2       16.27       16.45      8.20 o 
  11   3   2      151.24      141.73     11.03 o 
  12   3   2      308.33      327.92     15.48 o 
 -12   4   2      386.76      373.46     25.82 o 
 -11   4   2       73.04       77.79     13.34 o 
 -10   4   2      141.46      170.66      8.59 o 
  -9   4   2      157.04      146.77     10.38 o 
  -8   4   2      189.24      184.59     10.30 o 
  -7   4   2      718.06      699.70     19.89 o 
  -6   4   2      353.05      346.67      9.68 o 
  -5   4   2     1069.64     1064.20     17.86 o 
  -4   4   2     1058.62     1073.70     17.73 o 
  -3   4   2     1027.35     1112.97     22.57 o 
  -2   4   2     1058.81     1051.95      9.80 o 
  -1   4   2      741.30      679.65      7.27 o 
   0   4   2     2418.43     2546.41     20.55 o 
   1   4   2      736.92      648.01      7.76 o 
   2   4   2     1044.11     1058.62     16.64 o 
   3   4   2     1035.91     1135.48     14.74 o 
   4   4   2     1088.98     1089.93     18.68 o 
   5   4   2     1072.88     1059.93     15.93 o 
   6   4   2      347.09      336.90      7.33 o 
   7   4   2      721.79      689.50     13.68 o 
   8   4   2      195.05      179.03      9.68 o 
   9   4   2      160.88      150.84     17.80 o 
  10   4   2      138.97      164.03     14.01 o 
  11   4   2       73.90       68.08     40.41 o 
  12   4   2      390.32      390.90     48.69 o 
 -11   5   2      118.90      126.26     11.72 o 
 -10   5   2       10.35        9.23      3.35 o 
  -9   5   2      245.03      238.78     11.13 o 
  -8   5   2       50.48       59.09     14.91 o 
  -7   5   2       77.93       78.32     10.13 o 
  -6   5   2      325.51      285.01      9.62 o 
  -5   5   2      853.55      892.45     21.61 o 
  -4   5   2      673.41      700.62     11.89 o 
  -3   5   2     1704.68     1699.36     27.94 o 
  -2   5   2     1319.37     1336.05     17.31 o 
  -1   5   2     1449.20     1477.35     17.89 o 
   0   5   2      255.43      246.20      3.66 o 
   1   5   2     1453.79     1491.80     19.43 o 
   2   5   2     1303.60     1323.71     17.46 o 
   3   5   2     1671.64     1715.56     23.17 o 
   4   5   2      680.98      699.67     14.16 o 
   5   5   2      852.35      888.93     20.37 o 
   6   5   2      320.61      283.69      9.95 o 
   7   5   2       78.75       71.30      5.44 o 
   8   5   2       50.84       61.38     20.58 o 
   9   5   2      240.59      243.57     14.72 o 
  10   5   2       10.85       12.24      5.36 o 
  11   5   2      119.26      114.39     21.09 o 
 -11   6   2       40.65       31.20     12.31 o 
 -10   6   2      333.62      343.91     13.49 o 
  -9   6   2       23.60       25.29      8.90 o 
  -8   6   2      190.28      208.19      9.88 o 
  -7   6   2       99.99       98.43     11.29 o 
  -6   6   2      476.27      452.44     13.76 o 
  -5   6   2      616.27      616.69     16.35 o 
  -4   6   2     1111.69     1107.38     16.17 o 
  -3   6   2      101.27       92.29      3.07 o 
  -2   6   2      198.42      189.03      3.95 o 
  -1   6   2     1032.29     1105.83     28.72 o 
   0   6   2      233.77      246.55      4.94 o 
   1   6   2     1017.70     1052.52     19.76 o 
   2   6   2      198.01      187.40      4.04 o 
   3   6   2       99.81       93.54      3.86 o 
   4   6   2     1071.65     1075.19     24.04 o 
   5   6   2      626.14      617.36     17.23 o 
   6   6   2      486.33      460.43     16.09 o 
   7   6   2       96.09       91.77     26.74 o 
   8   6   2      191.00      203.47     13.60 o 
   9   6   2       23.35       22.56     11.15 o 
  10   6   2      341.33      364.36     20.77 o 
  11   6   2       40.77       29.98     14.91 o 
 -10   7   2       29.83       28.56     10.67 o 
  -9   7   2       57.93       59.28     18.23 o 
  -8   7   2       80.11       78.13     16.90 o 
  -7   7   2       18.06       17.02      4.80 o 
  -6   7   2      154.37      167.72      8.46 o 
  -5   7   2      804.11      777.84     19.33 o 
  -4   7   2      262.66      255.56      7.26 o 
  -3   7   2      476.76      464.36      8.29 o 
  -2   7   2      424.43      434.59      9.82 o 
  -1   7   2      548.01      534.75     11.55 o 
   0   7   2      297.62      275.82      9.28 o 
   1   7   2      540.85      530.39     12.86 o 
   2   7   2      427.59      441.29      8.80 o 
   3   7   2      470.10      474.73     11.45 o 
   4   7   2      259.92      254.69      9.83 o 
   5   7   2      830.62      814.50     23.39 o 
   6   7   2      157.90      172.52     12.08 o 
   7   7   2       17.73       14.74      4.66 o 
   8   7   2       82.84       84.11     28.71 o 
   9   7   2       56.30       63.25     24.73 o 
  10   7   2       30.55       31.31     19.60 o 
 -10   8   2      231.64      225.07     17.77 o 
  -9   8   2      169.99      197.72      9.84 o 
  -8   8   2       12.41       13.58      6.28 o 
  -7   8   2      117.06      111.53     10.32 o 
  -6   8   2       19.76       18.42      4.68 o 
  -5   8   2      646.73      647.93     19.41 o 
  -4   8   2      260.57      274.98      9.61 o 
  -3   8   2      258.22      272.26      8.82 o 
  -2   8   2      211.77      181.79     17.45 o 
  -1   8   2        9.80       13.61      3.11 o 
   0   8   2       23.82       31.51      5.88 o 
   1   8   2       10.36       14.03      3.45 o 
   2   8   2      226.73      224.86      7.71 o 
   3   8   2      259.43      270.14      7.77 o 
   4   8   2      255.03      275.44     10.14 o 
   5   8   2      650.57      691.21     27.88 o 
   6   8   2       20.87       18.67      6.86 o 
   7   8   2      118.73      119.52     10.51 o 
   8   8   2       11.10       13.90      6.93 o 
   9   8   2      170.92      190.35     15.62 o 
  10   8   2      224.03      245.29     34.32 o 
  -9   9   2      269.66      300.95     14.09 o 
  -8   9   2       47.79       34.26     12.05 o 
  -7   9   2      137.30      139.65     13.43 o 
  -6   9   2      269.12      260.83     12.79 o 
  -5   9   2      210.16      215.42     10.00 o 
  -4   9   2       68.67       55.04     13.21 o 
  -3   9   2      221.89      228.70      8.69 o 
  -2   9   2      945.41      932.07     27.77 o 
  -1   9   2      169.17      179.28      6.96 o 
   0   9   2       32.06       32.24      6.68 o 
   1   9   2      163.35      166.06      5.84 o 
   2   9   2      946.57      918.85     22.99 o 
   3   9   2      237.73      238.11      9.99 o 
   4   9   2       67.73       61.54      6.73 o 
   5   9   2      207.59      206.10     19.50 o 
   6   9   2      269.07      275.64     16.13 o 
   7   9   2      136.81      136.86     12.70 o 
   8   9   2       48.04       32.02     15.84 o 
   9   9   2      261.47      297.32     13.04 o 
  -8  10   2      121.11      128.56     12.80 o 
  -7  10   2       17.45       13.97      5.90 o 
  -6  10   2      162.12      163.93      9.91 o 
  -5  10   2        7.53        9.28      4.59 o 
  -4  10   2      380.87      384.99     27.16 o 
  -3  10   2       68.66       63.00      8.50 o 
  -2  10   2      176.52      183.78      7.94 o 
  -1  10   2      226.23      210.29      7.43 o 
   0  10   2      461.13      482.05     12.93 o 
   1  10   2      228.82      211.96      7.38 o 
   2  10   2      173.09      187.34      9.98 o 
   3  10   2       67.67       65.32      7.44 o 
   4  10   2      385.26      400.21     16.76 o 
   5  10   2        7.51        7.44      3.22 o 
   6  10   2      164.99      178.65     12.61 o 
   7  10   2       17.78       16.97      7.44 o 
   8  10   2      117.26      123.32     12.51 o 
  -7  11   2       19.78       25.57     10.39 o 
  -6  11   2       13.90        6.30      4.49 o 
  -5  11   2      139.30      139.71      8.50 o 
  -4  11   2       93.36       92.94     11.64 o 
  -3  11   2      131.23      151.56      9.62 o 
  -2  11   2      129.85      129.13     10.18 o 
  -1  11   2      152.47      146.24      7.28 o 
   0  11   2       61.76       55.70      5.67 o 
   1  11   2      151.20      137.92     14.42 o 
   2  11   2      126.77      124.13      9.22 o 
   3  11   2      131.15      149.45      9.25 o 
   4  11   2       92.89       99.12      8.90 o 
   5  11   2      133.64      125.80      9.57 o 
   6  11   2       12.88        7.95      4.86 o 
   7  11   2       19.62       18.81     12.27 o 
  -6  12   2      139.40      121.48     14.47 o 
  -5  12   2      117.56      131.49     11.26 o 
  -4  12   2      186.41      186.16     10.48 o 
  -3  12   2       23.93       21.09      8.71 o 
  -2  12   2      388.01      419.56     20.75 o 
  -1  12   2      308.30      307.68     22.68 o 
   0  12   2      143.46      135.67      8.14 o 
   1  12   2      306.83      311.85     12.66 o 
   2  12   2      380.68      397.35     15.46 o 
   3  12   2       24.09       25.36      9.07 o 
   4  12   2      179.45      185.22     12.11 o 
   5  12   2      115.92      121.69      8.37 o 
   6  12   2      142.23      131.98     15.31 o 
  -3  13   2       85.06      101.77     15.02 o 
  -2  13   2       53.27       35.46     41.01 o 
  -1  13   2      111.45       99.23     15.30 o 
   0  13   2       45.53       29.21     22.63 o 
   1  13   2      109.30      100.29      9.67 o 
   2  13   2       50.86       41.81     14.85 o 
   3  13   2       82.39       89.31     11.08 o 
   1   0   3     3609.02     3497.36     21.42 o 
   2   0   3      520.69      522.70      6.31 o 
   3   0   3     4174.72     4322.82     46.82 o 
   4   0   3     2361.60     2381.38     26.92 o 
   5   0   3       51.75       61.95      3.06 o 
   6   0   3      155.99      169.61      4.58 o 
   7   0   3       38.29       34.52      4.87 o 
   8   0   3       43.92       47.25     10.17 o 
   9   0   3      121.91      108.60      5.31 o 
  10   0   3      309.32      315.73     10.31 o 
  11   0   3        5.27        4.75      3.66 o 
  12   0   3       99.78       83.13     42.10 o 
 -12   1   3      194.64      183.72      9.77 o 
 -11   1   3       19.60       18.42      5.37 o 
 -10   1   3      374.72      375.10     11.65 o 
  -9   1   3     1158.49     1218.48     29.05 o 
  -8   1   3      414.50      392.45     11.62 o 
  -7   1   3     1546.26     1569.28     32.19 o 
  -6   1   3      253.47      260.77      7.35 o 
  -5   1   3      515.49      527.82      9.51 o 
  -4   1   3     1031.66     1053.14     25.64 o 
  -3   1   3     3552.28     3624.46     55.59 o 
  -2   1   3      340.33      323.50      3.72 o 
  -1   1   3     5778.17     4997.04    299.95 o 
   0   1   3        0.13        3.73      0.88 o 
   1   1   3     5750.31     5444.80     73.46 o 
   2   1   3      329.04      314.41      3.04 o 
   3   1   3     3594.66     3533.13     35.30 o 
   4   1   3     1036.78     1044.55     15.72 o 
   5   1   3      532.11      534.22      7.87 o 
   6   1   3      260.74      261.07      5.25 o 
   7   1   3     1546.73     1539.96     25.34 o 
   8   1   3      410.17      383.69      9.54 o 
   9   1   3     1159.29     1176.03     17.78 o 
  10   1   3      362.54      342.45     11.92 o 
  11   1   3       22.17       18.75      9.15 o 
  12   1   3      198.29      212.16     15.04 o 
 -12   2   3      119.22      113.40      9.63 o 
 -11   2   3      353.21      369.18     12.96 o 
 -10   2   3       67.50       82.40     13.89 o 
  -9   2   3       95.43      105.34     10.13 o 
  -8   2   3      253.45      264.94      9.62 o 
  -7   2   3      626.49      647.22     17.64 o 
  -6   2   3      152.67      159.84      6.41 o 
  -5   2   3      117.46       93.22      3.43 o 
  -4   2   3      184.60      181.22      3.96 o 
  -3   2   3     1727.72     1650.67     17.43 o 
  -2   2   3     3757.26     3608.42     51.37 o 
  -1   2   3     1138.58     1251.20     18.07 o 
   1   2   3     1116.00     1165.74     24.20 o 
   2   2   3     3722.09     3645.81     40.64 o 
   3   2   3     1753.09     1712.45     12.09 o 
   4   2   3      177.59      172.75      2.54 o 
   5   2   3      119.45      100.64      2.52 o 
   6   2   3      149.77      155.88      4.60 o 
   7   2   3      619.53      629.64     11.71 o 
   8   2   3      245.75      252.38      6.78 o 
   9   2   3      100.80      103.51      5.56 o 
  10   2   3       63.59       70.97      8.32 o 
  11   2   3      349.11      362.40     22.29 o 
  12   2   3      123.44      133.35     13.64 o 
 -12   3   3       19.83       20.11      9.40 o 
 -11   3   3       98.25       92.56     12.66 o 
 -10   3   3      138.18      130.00      7.98 o 
  -9   3   3       14.88       18.38      7.11 o 
  -8   3   3       16.62       27.58      6.23 o 
  -7   3   3      564.84      521.08     22.48 o 
  -6   3   3      317.82      320.56     10.53 o 
  -5   3   3      241.81      235.18      5.26 o 
  -4   3   3      418.14      427.13      7.63 o 
  -3   3   3     1358.22     1401.84     11.84 o 
  -2   3   3     5141.64     4988.75     29.99 o 
  -1   3   3      812.76      732.09     13.66 o 
   0   3   3      719.32      729.40      6.46 o 
   1   3   3      824.06      766.18     10.07 o 
   2   3   3     5154.55     5135.85     30.82 o 
   3   3   3     1329.24     1416.89     15.19 o 
   4   3   3      438.90      446.14      6.97 o 
   5   3   3      230.80      229.70      4.72 o 
   6   3   3      323.49      315.69      8.31 o 
   7   3   3      571.12      526.12     18.76 o 
   8   3   3       15.32       18.71      5.84 o 
   9   3   3       16.44       17.83      6.03 o 
  10   3   3      128.99      131.56     16.35 o 
  11   3   3       99.38       84.97     11.66 o 
  12   3   3       19.97       17.80     12.63 o 
 -12   4   3      375.03      360.59     21.10 o 
 -11   4   3       23.16       20.80      7.18 o 
 -10   4   3      112.72      116.90     11.56 o 
  -9   4   3      547.49      567.90     16.71 o 
  -8   4   3      201.77      196.40      9.28 o 
  -7   4   3       72.20       74.43      8.56 o 
  -6   4   3      156.39      147.49      4.98 o 
  -5   4   3      909.91      904.25     29.45 o 
  -4   4   3      439.32      480.08      8.41 o 
  -3   4   3      316.86      320.50      5.58 o 
  -2   4   3       11.21       15.86      1.38 o 
  -1   4   3        8.50        8.62      1.37 o 
   0   4   3     1812.34     1807.73     27.80 o 
   1   4   3        6.59        6.47      1.25 o 
   2   4   3       12.78       15.96      1.25 o 
   3   4   3      303.07      309.86      5.80 o 
   4   4   3      425.62      469.51      9.15 o 
   5   4   3      908.83      930.52     14.51 o 
   6   4   3      159.31      154.55      4.07 o 
   7   4   3       71.76       72.41      4.13 o 
   8   4   3      207.00      193.82      9.99 o 
   9   4   3      550.88      556.33     21.82 o 
  10   4   3      112.34      125.76     12.50 o 
  11   4   3       24.70       21.37     12.43 o 
 -11   5   3       82.85       72.32     20.72 o 
 -10   5   3      159.62      165.63     10.66 o 
  -9   5   3      228.45      215.53     10.59 o 
  -8   5   3       28.98       35.09      8.48 o 
  -7   5   3        2.92        2.67      2.90 o 
  -6   5   3      181.25      186.01      8.87 o 
  -5   5   3      644.23      617.75     20.33 o 
  -4   5   3      798.70      805.00     13.35 o 
  -3   5   3     1143.15     1168.21     16.55 o 
  -2   5   3       19.31       17.36      1.43 o 
  -1   5   3      360.54      348.81      5.73 o 
   0   5   3      267.62      271.85      4.62 o 
   1   5   3      356.66      347.10      5.87 o 
   2   5   3       20.79       24.82      1.90 o 
   3   5   3     1142.34     1176.20     14.07 o 
   4   5   3      782.24      807.57     11.74 o 
   5   5   3      661.43      672.69     17.75 o 
   6   5   3      172.90      182.60      8.81 o 
   7   5   3        3.37        4.06      2.61 o 
   8   5   3       26.32       30.89     12.29 o 
   9   5   3      228.14      215.89     14.01 o 
  10   5   3      155.04      151.19     17.35 o 
  11   5   3       82.51       69.15     39.81 o 
 -11   6   3       47.59       40.02     17.60 o 
 -10   6   3       36.90       43.19     12.00 o 
  -9   6   3       58.71       61.30     13.62 o 
  -8   6   3       67.11       69.02     13.01 o 
  -7   6   3      299.76      300.49     12.57 o 
  -6   6   3      907.80      903.26     22.03 o 
  -5   6   3      127.47      116.16      7.67 o 
  -4   6   3     1009.46     1112.13     25.95 o 
  -3   6   3      313.95      321.19      8.62 o 
  -2   6   3      194.89      174.68      3.81 o 
  -1   6   3      272.40      273.87      4.79 o 
   0   6   3     1081.54     1136.94     21.78 o 
   1   6   3      283.16      286.67      5.47 o 
   2   6   3      192.98      163.14      5.57 o 
   3   6   3      304.42      319.08      8.97 o 
   4   6   3     1016.95     1080.12     26.39 o 
   5   6   3      133.69      126.51      7.24 o 
   6   6   3      890.22      929.04     23.49 o 
   7   6   3      302.03      305.06     15.73 o 
   8   6   3       63.06       65.90     18.24 o 
   9   6   3       55.18       60.02     19.22 o 
  10   6   3       35.74       36.76     19.24 o 
  11   6   3       49.32       55.99     23.41 o 
 -10   7   3      204.43      216.79     11.17 o 
  -9   7   3      102.81      113.35     11.35 o 
  -8   7   3       38.71       51.87     10.38 o 
  -7   7   3      155.96      158.50      9.95 o 
  -6   7   3      470.78      449.84     14.90 o 
  -5   7   3      402.40      395.73     12.09 o 
  -4   7   3        3.30        3.85      0.96 o 
  -3   7   3      284.29      277.17      6.19 o 
  -2   7   3      248.14      253.54      7.32 o 
  -1   7   3      119.21      107.55      4.36 o 
   0   7   3     2914.31     3040.29     53.64 o 
   1   7   3      117.72      101.72      4.63 o 
   2   7   3      240.66      247.22      7.56 o 
   3   7   3      288.87      289.56      7.04 o 
   4   7   3        3.17        3.64      1.76 o 
   5   7   3      413.53      415.27     13.51 o 
   6   7   3      474.22      470.46     20.47 o 
   7   7   3      150.43      164.77     10.87 o 
   8   7   3       35.44       33.36     14.24 o 
   9   7   3       97.60      113.52     12.93 o 
  10   7   3      204.96      233.04     18.13 o 
 -10   8   3       29.62       26.34     15.36 o 
  -9   8   3       45.37       37.91     12.48 o 
  -8   8   3       93.99       98.30     10.44 o 
  -7   8   3      436.95      457.60     17.81 o 
  -6   8   3      567.24      533.76     17.42 o 
  -5   8   3       60.77       52.50     10.55 o 
  -4   8   3      149.05      150.63      7.90 o 
  -3   8   3      107.84      105.91      5.84 o 
  -2   8   3       84.03       86.85      5.38 o 
  -1   8   3     1026.13     1021.50     17.64 o 
   0   8   3     1198.97     1241.07     27.99 o 
   1   8   3     1029.04     1031.92     29.72 o 
   2   8   3       78.88       85.55      4.64 o 
   3   8   3      106.62      104.64      4.64 o 
   4   8   3      151.63      154.17      7.84 o 
   5   8   3       59.01       43.62      8.39 o 
   6   8   3      573.70      532.86     25.18 o 
   7   8   3      438.99      470.78     22.75 o 
   8   8   3       91.69       97.27     13.02 o 
   9   8   3       43.60       42.53     18.86 o 
  10   8   3       29.41       15.45     29.70 o 
  -9   9   3       90.57       86.63     29.03 o 
  -8   9   3       84.67       72.62      8.26 o 
  -7   9   3      313.19      287.46     12.05 o 
  -6   9   3       81.82       84.30      7.97 o 
  -5   9   3      311.04      282.91     10.55 o 
  -4   9   3       81.81       77.89      8.40 o 
  -3   9   3      174.27      178.89      8.08 o 
  -2   9   3       50.74       51.16      5.84 o 
  -1   9   3       97.03      101.11      5.06 o 
   0   9   3       96.62       89.19      4.93 o 
   1   9   3       88.52       82.12      5.26 o 
   2   9   3       49.52       46.15      3.24 o 
   3   9   3      176.27      186.05     10.22 o 
   4   9   3       83.11       82.67      6.47 o 
   5   9   3      306.52      309.58     18.11 o 
   6   9   3       87.36       94.96     15.05 o 
   7   9   3      314.46      304.77     19.91 o 
   8   9   3       87.59       78.31     15.23 o 
   9   9   3       93.63      103.89     12.82 o 
  -8  10   3      212.77      211.35     20.03 o 
  -7  10   3      167.64      187.55     18.75 o 
  -6  10   3      132.71      137.75      9.93 o 
  -5  10   3       88.80       87.72     10.71 o 
  -4  10   3       48.43       47.37     13.06 o 
  -3  10   3       50.91       55.33     15.10 o 
  -2  10   3       45.02       47.42      5.60 o 
  -1  10   3      221.48      217.77      7.54 o 
   0  10   3       84.91       91.09      5.14 o 
   1  10   3      224.33      214.12      7.40 o 
   2  10   3       41.29       45.18     11.18 o 
   3  10   3       52.74       65.13      7.24 o 
   4  10   3       46.70       44.85     11.24 o 
   5  10   3       87.45       91.92      8.22 o 
   6  10   3      140.48      145.27     17.85 o 
   7  10   3      174.20      188.28     10.82 o 
   8  10   3      211.29      223.90     16.22 o 
  -7  11   3       20.02       12.79     13.13 o 
  -6  11   3       96.64       97.21     14.47 o 
  -5  11   3      193.61      220.78     14.45 o 
  -4  11   3      158.58      154.04      9.24 o 
  -3  11   3      220.29      212.75     10.55 o 
  -2  11   3      413.56      392.60     12.15 o 
  -1  11   3      245.59      249.02     12.77 o 
   0  11   3      137.51      132.05      5.87 o 
   1  11   3      238.94      238.50     10.08 o 
   2  11   3      406.70      380.63     14.02 o 
   3  11   3      222.53      199.16     13.18 o 
   4  11   3      158.16      166.97     12.63 o 
   5  11   3      197.09      224.53     11.59 o 
   6  11   3       95.52       99.85      9.27 o 
   7  11   3       22.78       18.56     10.71 o 
  -5  12   3       42.28       39.97     17.24 o 
  -4  12   3       78.93       75.42     19.13 o 
  -3  12   3      164.88      172.57     10.91 o 
  -2  12   3       31.70       23.49     11.25 o 
  -1  12   3      129.57      138.91     11.73 o 
   0  12   3      312.89      305.91     14.96 o 
   1  12   3      124.53      118.84      8.74 o 
   2  12   3       33.87       30.89     12.07 o 
   3  12   3      168.28      168.46     10.75 o 
   4  12   3       81.62       83.73     13.78 o 
   5  12   3       43.34       33.87     18.79 o 
  -3  13   3       40.72       20.34     22.23 o 
  -2  13   3      228.05      223.83     30.69 o 
  -1  13   3       77.09       87.00     13.88 o 
   0  13   3       68.08       58.13     15.62 o 
   1  13   3       75.80       87.65     11.23 o 
   2  13   3      232.41      236.81     18.46 o 
   3  13   3       38.85       23.30     12.65 o 
   0   0   4     8536.76     7940.64    174.76 o 
   1   0   4      269.82      294.46      3.45 o 
   2   0   4     1633.74     1663.52     25.14 o 
   3   0   4      328.00      355.25      4.05 o 
   4   0   4       84.05       88.07      2.44 o 
   5   0   4        9.43       15.68      3.23 o 
   6   0   4      525.12      509.26      9.59 o 
   7   0   4        6.84        4.79      2.08 o 
   8   0   4      498.25      505.34     12.43 o 
   9   0   4      152.44      158.81      6.15 o 
  10   0   4        3.17        3.48      2.03 o 
  11   0   4      141.48      144.56      8.55 o 
  12   0   4      106.33       78.78     38.10 o 
 -12   1   4      126.25      119.49      8.09 o 
 -11   1   4      188.99      187.63     10.92 o 
 -10   1   4      262.68      250.31     10.75 o 
  -9   1   4      105.18      115.62      8.29 o 
  -8   1   4      222.53      219.75      7.94 o 
  -7   1   4     1569.20     1598.63     30.33 o 
  -6   1   4      949.03      889.27     16.71 o 
  -5   1   4      769.20      752.45     12.21 o 
  -4   1   4     2348.57     2533.00     29.36 o 
  -3   1   4      310.39      340.22      5.12 o 
  -2   1   4     1272.81     1338.34     18.38 o 
  -1   1   4     1414.69     1417.00     18.48 o 
   0   1   4     2706.59     2791.75     32.60 o 
   1   1   4     1411.51     1394.89     24.37 o 
   2   1   4     1279.88     1360.87     16.36 o 
   3   1   4      308.84      347.75      4.22 o 
   4   1   4     2337.53     2509.67     20.37 o 
   5   1   4      779.86      764.86     14.52 o 
   6   1   4      957.18      913.02     14.79 o 
   7   1   4     1588.16     1558.23     33.47 o 
   8   1   4      223.63      222.86      6.82 o 
   9   1   4      102.04      112.06      5.66 o 
  10   1   4      264.07      253.02     11.10 o 
  11   1   4      193.53      187.31     20.88 o 
  12   1   4      127.24      128.30     25.79 o 
 -12   2   4       43.17       28.97      8.27 o 
 -11   2   4       24.80       25.38      7.34 o 
 -10   2   4      206.44      189.35      8.59 o 
  -9   2   4      102.07       96.27      9.75 o 
  -8   2   4      484.78      470.25     13.61 o 
  -7   2   4       69.78       69.74      7.95 o 
  -6   2   4      737.29      721.83     18.29 o 
  -5   2   4      611.93      624.91     10.70 o 
  -4   2   4     2291.55     2406.95     32.96 o 
  -3   2   4      245.47      251.00      3.35 o 
  -2   2   4     2583.41     2625.99     50.52 o 
  -1   2   4      370.05      363.28      4.58 o 
   0   2   4     1960.87     1894.11     34.23 o 
   1   2   4      362.98      358.42      4.79 o 
   2   2   4     2559.71     2655.35     29.50 o 
   3   2   4      253.16      258.35      3.56 o 
   4   2   4     2292.24     2396.64     31.89 o 
   5   2   4      614.46      623.25     10.31 o 
   6   2   4      720.12      731.23     16.24 o 
   7   2   4       67.63       74.63      4.03 o 
   8   2   4      502.81      477.41     11.70 o 
   9   2   4      101.52       93.46      6.71 o 
  10   2   4      204.66      192.76     11.73 o 
  11   2   4       26.77       32.33     14.93 o 
  12   2   4       42.63       28.27     23.66 o 
 -12   3   4       15.42       12.93      7.36 o 
 -11   3   4       88.18       81.24     13.92 o 
 -10   3   4       92.49       94.29     16.37 o 
  -9   3   4      160.83      159.24      8.25 o 
  -8   3   4      477.76      443.07     16.09 o 
  -7   3   4      159.57      142.20      7.30 o 
  -6   3   4        9.36       10.50      2.60 o 
  -5   3   4      147.07      155.70      5.22 o 
  -4   3   4      164.78      159.01      4.20 o 
  -3   3   4     1045.35     1114.35     21.72 o 
  -2   3   4     1300.45     1380.58     10.60 o 
  -1   3   4      283.80      278.57      3.41 o 
   0   3   4       68.77       65.56      1.45 o 
   1   3   4      262.26      254.10      2.98 o 
   2   3   4     1326.05     1402.84     18.44 o 
   3   3   4     1039.20     1140.82     21.95 o 
   4   3   4      169.69      169.05      3.84 o 
   5   3   4      139.26      153.76      3.93 o 
   6   3   4        9.77       12.29      2.74 o 
   7   3   4      153.35      140.16      5.79 o 
   8   3   4      484.47      451.72     14.42 o 
   9   3   4      164.57      162.80      9.90 o 
  10   3   4       92.38       96.74     39.45 o 
  11   3   4       86.93       78.24     14.36 o 
  12   3   4       15.59       13.47     10.94 o 
 -12   4   4      100.64       82.60     13.13 o 
 -11   4   4      476.18      486.41     14.38 o 
 -10   4   4       59.12       60.00     14.56 o 
  -9   4   4      176.49      183.79     10.56 o 
  -8   4   4      401.68      380.84     13.35 o 
  -7   4   4      247.13      227.71      7.96 o 
  -6   4   4      344.64      358.50      9.18 o 
  -5   4   4      184.39      165.84      6.69 o 
  -4   4   4      649.70      673.14     10.37 o 
  -3   4   4      319.03      320.18      5.78 o 
  -2   4   4      642.57      691.61      6.56 o 
  -1   4   4      835.12      865.59     11.43 o 
   0   4   4      468.63      472.56      5.70 o 
   1   4   4      842.26      884.90     11.21 o 
   2   4   4      662.34      712.36      7.66 o 
   3   4   4      310.98      321.74      6.87 o 
   4   4   4      656.65      674.29      8.85 o 
   5   4   4      189.42      169.44      5.58 o 
   6   4   4      363.03      376.06      8.10 o 
   7   4   4      244.94      215.86      6.65 o 
   8   4   4      404.04      398.51     15.08 o 
   9   4   4      168.24      185.39     15.97 o 
  10   4   4       59.39       38.71     13.03 o 
  11   4   4      475.75      489.17     23.35 o 
 -11   5   4       89.07       74.27     13.33 o 
 -10   5   4       38.28       27.92      8.88 o 
  -9   5   4        1.44        4.69      3.00 o 
  -8   5   4       67.30       77.22      9.20 o 
  -7   5   4       82.83       87.48     10.43 o 
  -6   5   4      672.43      703.97     18.95 o 
  -5   5   4        4.51        4.88      1.82 o 
  -4   5   4       33.82       34.21      2.98 o 
  -3   5   4      107.26      112.49      2.65 o 
  -2   5   4       74.80       74.92      2.34 o 
  -1   5   4     1036.05     1096.74     19.63 o 
   0   5   4      468.10      508.83      7.18 o 
   1   5   4     1058.61     1086.19     15.93 o 
   2   5   4       72.72       71.83      2.50 o 
   3   5   4      108.65      109.61      2.88 o 
   4   5   4       38.02       37.36      2.51 o 
   5   5   4        4.44        4.30      1.57 o 
   6   5   4      671.29      657.20     17.31 o 
   7   5   4       82.89       77.65      6.58 o 
   8   5   4       65.94       65.03     21.40 o 
   9   5   4        1.75        0.93      5.22 o 
  10   5   4       32.93       22.38     10.47 o 
  11   5   4       86.89       71.96     30.46 o 
 -11   6   4      316.22      343.05     18.18 o 
 -10   6   4       78.10       87.81     14.54 o 
  -9   6   4       60.52       50.50     14.28 o 
  -8   6   4       81.17       74.96     15.68 o 
  -7   6   4       63.93       66.60     12.00 o 
  -6   6   4      848.83      833.66     20.08 o 
  -5   6   4      362.23      354.09     11.45 o 
  -4   6   4      188.25      179.81      7.04 o 
  -3   6   4      556.86      555.88      8.92 o 
  -2   6   4       87.54       81.59      2.43 o 
  -1   6   4      831.00      848.38     13.64 o 
   0   6   4      209.13      197.74      4.83 o 
   1   6   4      820.69      841.44     14.46 o 
   2   6   4       89.94       80.66      2.89 o 
   3   6   4      566.56      556.90      9.91 o 
   4   6   4      192.56      182.27      4.36 o 
   5   6   4      374.61      374.37     12.51 o 
   6   6   4      854.53      853.11     22.19 o 
   7   6   4       64.15       54.10      6.61 o 
   8   6   4       76.61       68.01     12.51 o 
   9   6   4       66.23       56.41     24.24 o 
  10   6   4       76.44       76.50     15.91 o 
  11   6   4      310.07      338.57     42.20 o 
 -10   7   4      258.33      255.62     10.06 o 
  -9   7   4       97.72      103.46      9.72 o 
  -8   7   4       73.14       76.42     18.95 o 
  -7   7   4      500.61      454.04     15.02 o 
  -6   7   4      195.90      194.40      8.96 o 
  -5   7   4      566.90      563.65     15.25 o 
  -4   7   4     2743.32     2899.24     60.41 o 
  -3   7   4      759.66      714.01     12.43 o 
  -2   7   4      981.01      968.12     15.50 o 
  -1   7   4      344.45      348.04     10.38 o 
   0   7   4       13.40       25.29      5.12 o 
   1   7   4      340.04      309.49     30.26 o 
   2   7   4      959.08      920.83     18.09 o 
   3   7   4      753.91      728.48     13.45 o 
   4   7   4     2751.58     2911.02     63.74 o 
   5   7   4      562.12      527.92     15.95 o 
   6   7   4      200.01      193.02     11.55 o 
   7   7   4      506.47      455.32     19.71 o 
   8   7   4       70.58       86.66     10.58 o 
   9   7   4       95.07      107.71     12.59 o 
  10   7   4      262.51      258.40     41.79 o 
 -10   8   4      163.71      162.07     23.53 o 
  -9   8   4       84.53       76.51     22.79 o 
  -8   8   4       57.70       49.37     12.98 o 
  -7   8   4       72.35       70.73      8.93 o 
  -6   8   4       82.63       71.79      8.55 o 
  -5   8   4      737.44      768.17     21.96 o 
  -4   8   4      121.23      134.89      6.07 o 
  -3   8   4      297.25      295.94      8.24 o 
  -2   8   4      326.42      317.14      8.04 o 
  -1   8   4       74.93       73.28      5.03 o 
   0   8   4       13.81       15.38      3.67 o 
   1   8   4       78.65       74.94      5.77 o 
   2   8   4      323.12      307.42      9.70 o 
   3   8   4      278.67      276.72      7.20 o 
   4   8   4      122.97      131.39      7.52 o 
   5   8   4      725.48      762.02     24.20 o 
   6   8   4       83.41       78.41     28.50 o 
   7   8   4       71.65       71.38     26.09 o 
   8   8   4       59.00       63.76     13.32 o 
   9   8   4       83.62       87.83     16.43 o 
  10   8   4      166.12      150.45     24.12 o 
  -9   9   4      154.65      153.29     18.56 o 
  -8   9   4       50.53       47.16     19.64 o 
  -7   9   4      207.98      232.70     12.80 o 
  -6   9   4       28.21       35.39      9.87 o 
  -5   9   4       22.20       28.92      7.68 o 
  -4   9   4      482.87      470.31     15.11 o 
  -3   9   4      380.47      365.54     11.46 o 
  -2   9   4      443.93      436.69     13.08 o 
  -1   9   4      301.32      300.67      9.27 o 
   0   9   4      108.82      111.12      5.04 o 
   1   9   4      300.21      288.86     10.41 o 
   2   9   4      436.75      420.83     13.96 o 
   3   9   4      379.84      348.03     15.84 o 
   4   9   4      487.68      511.67     17.15 o 
   5   9   4       21.62       26.36     10.05 o 
   6   9   4       25.92       28.05     12.97 o 
   7   9   4      208.04      235.49     17.83 o 
   8   9   4       48.48       56.88     14.19 o 
   9   9   4      156.38      147.00     24.32 o 
  -8  10   4       54.20       46.72     19.51 o 
  -7  10   4        6.99        7.27      5.18 o 
  -6  10   4      140.77      141.87     14.03 o 
  -5  10   4      121.99      110.65     10.35 o 
  -4  10   4       33.92       34.42      8.55 o 
  -3  10   4      348.04      354.35     16.56 o 
  -2  10   4      117.15      118.76      6.29 o 
  -1  10   4      773.63      819.48     21.16 o 
   0  10   4        8.69        4.59      1.84 o 
   1  10   4      766.40      803.63     18.06 o 
   2  10   4      114.79      114.51      7.82 o 
   3  10   4      351.71      340.28     12.84 o 
   4  10   4       32.99       42.32     17.56 o 
   5  10   4      122.97      113.86     10.78 o 
   6  10   4      138.83      132.73     13.23 o 
   7  10   4        6.76        5.73      6.31 o 
   8  10   4       53.98       41.45     28.90 o 
  -7  11   4       10.36        4.94      5.23 o 
  -6  11   4      143.42      140.31     11.95 o 
  -5  11   4       21.32       21.68      9.06 o 
  -4  11   4       27.52       29.59     13.00 o 
  -3  11   4      120.50      121.05     15.29 o 
  -2  11   4       18.51       13.58      5.96 o 
  -1  11   4       61.24       51.21     15.03 o 
   0  11   4      170.72      204.44     10.42 o 
   1  11   4       58.73       51.91      6.64 o 
   2  11   4       18.44       19.24      5.83 o 
   3  11   4      122.70      119.26      9.95 o 
   4  11   4       32.39       28.74     14.60 o 
   5  11   4       22.02       21.64      8.42 o 
   6  11   4      141.71      128.98     10.82 o 
   7  11   4       11.01        5.01      5.45 o 
  -5  12   4       56.47       42.54     24.34 o 
  -4  12   4      223.49      216.55     12.88 o 
  -3  12   4      159.36      174.24     14.49 o 
  -2  12   4       81.24       67.01     11.05 o 
   0  12   4      204.96      193.45     14.86 o 
   1  12   4        2.18        3.15      3.96 o 
   2  12   4       82.28       58.73     23.55 o 
   3  12   4      158.93      159.03     10.71 o 
   4  12   4      222.35      213.20     13.72 o 
   5  12   4       56.87       38.21     24.53 o 
  -3  13   4       25.92       17.52     13.15 o 
  -2  13   4       92.75       63.86     51.79 o 
  -1  13   4       19.33       13.52      6.46 o 
   0  13   4        0.02        2.03      4.05 o 
   1  13   4       17.22        6.57      7.85 o 
   2  13   4       88.26       81.32     13.24 o 
   3  13   4       25.20       13.69      7.54 o 
   1   0   5      103.68       95.98      1.66 o 
   2   0   5      919.43      946.93      9.12 o 
   3   0   5     2406.41     2393.60     24.95 o 
   4   0   5      444.03      390.25      8.27 o 
   5   0   5      160.90      170.11      4.54 o 
   6   0   5      143.51      117.68      5.52 o 
   7   0   5        0.03        2.28      2.10 o 
   8   0   5     1305.31     1309.55     27.40 o 
   9   0   5       66.12       59.98     11.97 o 
  10   0   5      534.46      562.87     18.87 o 
  11   0   5        0.98        3.35      3.07 o 
  12   0   5       56.99       42.64     22.53 o 
 -12   1   5       79.03       61.83     19.09 o 
 -11   1   5      432.38      446.87     16.22 o 
 -10   1   5      356.57      342.12     12.32 o 
  -9   1   5      264.86      252.67      9.30 o 
  -8   1   5      483.38      478.11     12.93 o 
  -7   1   5       42.72       49.66      6.10 o 
  -6   1   5      394.99      430.50     10.55 o 
  -5   1   5     1589.02     1676.11     26.81 o 
  -4   1   5      508.08      498.55     11.30 o 
  -3   1   5     1930.19     2075.66     27.92 o 
  -2   1   5      530.99      546.29      8.07 o 
  -1   1   5     8985.66     8812.00    153.76 o 
   0   1   5     1150.62     1118.10      9.08 o 
   1   1   5     9027.89     8894.03    186.93 o 
   2   1   5      533.91      537.17      8.87 o 
   3   1   5     1927.50     2084.55     15.18 o 
   4   1   5      506.75      487.69      7.18 o 
   5   1   5     1591.68     1668.13     26.84 o 
   6   1   5      397.53      410.91      8.19 o 
   7   1   5       43.44       41.99      4.27 o 
   8   1   5      481.06      476.51     11.90 o 
   9   1   5      271.80      267.36     10.19 o 
  10   1   5      362.40      347.01     12.78 o 
  11   1   5      427.28      425.98     20.07 o 
  12   1   5       76.85       83.25     13.76 o 
 -12   2   5      180.28      173.29     12.91 o 
 -11   2   5      264.72      290.16     12.72 o 
 -10   2   5      287.74      303.50     11.33 o 
  -9   2   5      401.90      414.47     12.53 o 
  -8   2   5      155.58      153.50     10.20 o 
  -7   2   5      139.66      140.39      6.97 o 
  -6   2   5      385.28      371.74     11.35 o 
  -5   2   5      252.84      258.22      5.86 o 
  -4   2   5     2574.65     2647.73     54.28 o 
  -3   2   5      524.58      535.37     10.81 o 
  -2   2   5     1508.35     1523.17     29.42 o 
  -1   2   5      303.52      325.68      5.95 o 
   0   2   5       14.20       19.84      0.92 o 
   1   2   5      296.92      313.68      3.49 o 
   2   2   5     1511.76     1529.12     12.38 o 
   3   2   5      534.79      566.08      6.03 o 
   4   2   5     2559.07     2652.29     31.27 o 
   5   2   5      263.31      264.11      5.35 o 
   6   2   5      385.04      380.11      8.82 o 
   7   2   5      145.29      140.20      5.06 o 
   8   2   5      158.64      151.09      4.76 o 
   9   2   5      390.20      400.94     12.72 o 
  10   2   5      276.54      280.48     14.61 o 
  11   2   5      262.85      269.35     22.12 o 
  12   2   5      175.74      168.91     18.34 o 
 -12   3   5      129.09      117.95      9.42 o 
 -11   3   5       10.45        7.02      3.62 o 
 -10   3   5      202.49      203.38     10.42 o 
  -9   3   5       63.80       72.86     14.60 o 
  -8   3   5       37.54       40.37      7.25 o 
  -7   3   5      184.23      186.97      7.81 o 
  -6   3   5      271.09      266.40      7.13 o 
  -5   3   5     2594.98     2609.73     48.62 o 
  -4   3   5      863.42      853.52     18.12 o 
  -3   3   5       29.27       23.84      1.38 o 
  -2   3   5     2501.94     2517.72     32.77 o 
  -1   3   5      370.53      434.21      8.11 o 
   0   3   5       84.88       77.30      1.72 o 
   1   3   5      376.07      441.74      7.78 o 
   2   3   5     2491.76     2584.01     29.09 o 
   3   3   5       31.48       23.97      2.55 o 
   4   3   5      863.69      881.64     14.34 o 
   5   3   5     2592.09     2652.24     34.45 o 
   6   3   5      274.71      269.05      7.05 o 
   7   3   5      188.90      187.40      7.65 o 
   8   3   5       40.60       34.51      4.62 o 
   9   3   5       62.90       64.47      7.70 o 
  10   3   5      198.21      220.30     24.15 o 
  11   3   5        8.74        8.02      5.35 o 
 -11   4   5      322.62      322.71     12.67 o 
 -10   4   5      117.67      125.87      9.88 o 
  -9   4   5      224.30      218.86      9.66 o 
  -8   4   5      272.69      266.71     10.39 o 
  -7   4   5      235.74      243.28      8.58 o 
  -6   4   5      570.16      573.39     21.92 o 
  -5   4   5     1239.37     1257.09     23.38 o 
  -4   4   5      612.32      589.80      8.69 o 
  -3   4   5     2132.59     2335.52     27.77 o 
  -2   4   5     1400.96     1450.39     29.97 o 
  -1   4   5     1097.68     1147.54     13.79 o 
   0   4   5      569.23      505.45      8.22 o 
   1   4   5     1081.24     1082.19     21.42 o 
   2   4   5     1387.88     1482.78     18.97 o 
   3   4   5     2131.61     2263.53     30.37 o 
   4   4   5      627.62      609.13     13.13 o 
   5   4   5     1235.98     1210.64     23.49 o 
   6   4   5      571.88      591.89     11.65 o 
   7   4   5      226.05      220.01      6.56 o 
   8   4   5      275.44      256.99     13.45 o 
   9   4   5      222.77      233.35     15.85 o 
  10   4   5      120.57      121.09     39.69 o 
  11   4   5      318.32      302.08     19.25 o 
 -11   5   5      185.36      194.88      9.39 o 
 -10   5   5        3.05        5.58      3.48 o 
  -9   5   5       68.61       79.20     13.81 o 
  -8   5   5      260.61      263.25      9.97 o 
  -7   5   5      111.51      104.63      9.32 o 
  -6   5   5      276.06      261.46      9.26 o 
  -5   5   5      178.13      162.31      5.61 o 
  -4   5   5      591.81      584.95     10.00 o 
  -3   5   5      770.09      735.87     11.64 o 
  -2   5   5        2.34        4.55      1.00 o 
  -1   5   5     1817.75     1919.23     22.25 o 
   0   5   5      266.23      298.78      5.48 o 
   1   5   5     1804.85     1901.80     26.00 o 
   2   5   5        1.49        3.25      0.98 o 
   3   5   5      776.73      743.73     11.55 o 
   4   5   5      595.18      599.94     16.17 o 
   5   5   5      175.87      151.22      4.13 o 
   6   5   5      272.13      231.92     13.76 o 
   7   5   5      106.09      101.82      6.77 o 
   8   5   5      259.23      264.01     12.46 o 
   9   5   5       68.10       80.87     29.01 o 
  10   5   5        3.73        5.51      9.40 o 
  11   5   5      182.82      188.57     15.59 o 
 -11   6   5      156.47      151.08     13.45 o 
 -10   6   5       44.08       34.01      9.56 o 
  -9   6   5       72.09       76.21     16.29 o 
  -8   6   5      108.00      113.85      8.28 o 
  -7   6   5      334.17      323.38     12.15 o 
  -6   6   5      136.39      132.81      6.61 o 
  -5   6   5      908.73      965.78     23.44 o 
  -4   6   5      224.65      210.68      6.09 o 
  -3   6   5      324.76      302.51      8.02 o 
  -2   6   5      176.13      163.08      5.08 o 
  -1   6   5      514.79      491.39      6.70 o 
   0   6   5       29.71       22.37      3.33 o 
   1   6   5      533.34      524.50      9.30 o 
   2   6   5      181.39      171.84      5.19 o 
   3   6   5      318.05      296.26      8.66 o 
   4   6   5      216.35      198.96      6.75 o 
   5   6   5      913.03      921.09     17.92 o 
   6   6   5      141.72      155.28      7.77 o 
   7   6   5      341.74      346.35     13.55 o 
   8   6   5      105.98      108.77     35.04 o 
   9   6   5       75.41       83.53     35.47 o 
  10   6   5       45.97       33.35     16.72 o 
 -10   7   5       95.74      106.88     11.87 o 
  -9   7   5       88.94       96.70      8.62 o 
  -8   7   5      157.79      172.14      9.81 o 
  -7   7   5       99.10      109.62     11.24 o 
  -6   7   5      112.53      131.67      6.49 o 
  -5   7   5       20.26       18.94      3.45 o 
  -4   7   5      400.29      408.49     11.12 o 
  -3   7   5      428.01      412.64      9.32 o 
  -2   7   5      526.09      564.33     14.58 o 
  -1   7   5      269.43      279.27      7.34 o 
   0   7   5      180.02      167.59      6.16 o 
   1   7   5      272.02      253.79     14.74 o 
   2   7   5      542.11      548.77     15.53 o 
   3   7   5      429.07      394.45     10.80 o 
   4   7   5      395.95      376.86      9.04 o 
   5   7   5       21.78       19.97      8.23 o 
   6   7   5      117.31      117.11      7.58 o 
   7   7   5       94.74       85.73     21.49 o 
   8   7   5      157.59      191.43     15.20 o 
   9   7   5       92.18       88.95     42.79 o 
  10   7   5       94.73      117.08     18.14 o 
 -10   8   5       23.16       25.66     12.15 o 
  -9   8   5       67.49       68.74     13.60 o 
  -8   8   5        0.47        2.13      2.54 o 
  -7   8   5      668.07      697.55     17.81 o 
  -6   8   5      153.49      158.13      7.57 o 
  -5   8   5       19.07       17.97      4.02 o 
  -4   8   5       32.83       45.37      8.32 o 
  -3   8   5      154.26      147.33      5.43 o 
  -2   8   5       92.22       81.76      4.91 o 
  -1   8   5      492.31      518.93     11.50 o 
   0   8   5      410.92      421.29     10.41 o 
   1   8   5      469.76      470.99     14.37 o 
   2   8   5       94.56       93.58      5.33 o 
   3   8   5      152.04      151.55      5.46 o 
   4   8   5       32.12       45.93     15.02 o 
   5   8   5       22.24       21.71      9.62 o 
   6   8   5      148.66      166.86     21.27 o 
   7   8   5      659.50      691.03     32.21 o 
   8   8   5        0.24       -0.95      9.34 o 
   9   8   5       65.14       49.96     35.65 o 
  -9   9   5      203.63      202.67     37.53 o 
  -8   9   5       62.63       45.86     20.28 o 
  -7   9   5       60.86       62.52     14.38 o 
  -6   9   5       79.87       92.86     18.38 o 
  -5   9   5       79.47       66.93      8.05 o 
  -4   9   5      292.54      307.35     10.25 o 
  -3   9   5       77.07       68.87      6.81 o 
  -2   9   5      932.05      974.43     23.60 o 
  -1   9   5      268.62      261.05      8.75 o 
   0   9   5        3.29        8.21      2.84 o 
   1   9   5      259.77      255.22      9.45 o 
   2   9   5      916.54      948.87     27.90 o 
   3   9   5       75.93       73.26     10.36 o 
   4   9   5      292.75      300.30     13.59 o 
   5   9   5       81.56       79.49     29.12 o 
   6   9   5       80.46       84.87     36.41 o 
   7   9   5       60.80       60.24     29.98 o 
   8   9   5       61.15       57.70     35.17 o 
   9   9   5      203.11      225.09     32.56 o 
  -8  10   5      233.36      209.28     27.53 o 
  -7  10   5       56.37       66.68      8.64 o 
  -6  10   5       23.04       30.82      8.11 o 
  -5  10   5       39.88       42.29     14.33 o 
  -4  10   5       45.00       42.53     10.67 o 
  -3  10   5      251.25      256.92     10.84 o 
  -2  10   5       26.96       28.25      7.40 o 
  -1  10   5      201.67      208.87      7.88 o 
   0  10   5       46.51       47.87      5.91 o 
   1  10   5      198.56      205.64      6.61 o 
   2  10   5       28.92       27.18      9.34 o 
   3  10   5      252.36      242.49     12.96 o 
   4  10   5       43.41       35.22      5.75 o 
   5  10   5       42.88       44.58     26.86 o 
   6  10   5       24.16       34.82     17.44 o 
   7  10   5       59.94       68.76     13.07 o 
   8  10   5      239.92      253.39     35.33 o 
  -7  11   5       47.41       17.58     29.49 o 
  -6  11   5       27.34       20.95      9.86 o 
  -5  11   5      252.36      271.14     15.46 o 
  -4  11   5       24.00       19.02      7.08 o 
  -3  11   5       60.54       51.99     16.57 o 
  -2  11   5       74.96       72.05      8.21 o 
  -1  11   5      240.13      263.60     13.07 o 
   0  11   5       29.23       35.34     15.47 o 
   1  11   5      235.43      215.20     11.12 o 
   2  11   5       71.59       70.51     10.32 o 
   3  11   5       58.74       60.02     16.62 o 
   4  11   5       24.85       21.68      7.64 o 
   5  11   5      250.80      272.78     18.31 o 
   6  11   5       29.45       18.03     20.86 o 
   7  11   5       45.67       52.46     36.03 o 
  -5  12   5       29.40       22.23     14.86 o 
  -4  12   5       73.74       41.49     26.96 o 
  -3  12   5        7.25        9.37      4.90 o 
  -2  12   5      202.39      210.82     13.86 o 
  -1  12   5      102.48      113.89     24.55 o 
   0  12   5        1.91        1.65      6.51 o 
   1  12   5      105.73      113.20      8.40 o 
   2  12   5      202.63      208.47     11.90 o 
   3  12   5        7.47       10.06      3.93 o 
   4  12   5       74.47       50.77     27.56 o 
   5  12   5       29.50       22.79     16.01 o 
  -2  13   5       16.34       21.23      9.57 o 
  -1  13   5       33.94       28.55     32.51 o 
   0  13   5      336.03      332.18     28.36 o 
   1  13   5       36.24       32.28     17.30 o 
   2  13   5       17.75       10.25      6.70 o 
   0   0   6     1609.79     1631.17     52.35 o 
   1   0   6     1179.55     1206.11     14.62 o 
   2   0   6       15.16       22.12      1.30 o 
   4   0   6      155.33      148.96      4.67 o 
   5   0   6      308.84      282.55      7.86 o 
   6   0   6        0.48        2.93      1.89 o 
   7   0   6        0.18        1.36      2.12 o 
   8   0   6      104.35       98.42      5.95 o 
   9   0   6       12.26       11.70      3.13 o 
  10   0   6       31.80       30.53      6.76 o 
  11   0   6       13.87       17.00      5.63 o 
  12   0   6       26.13       16.40     13.03 o 
 -12   1   6      249.41      246.18     16.67 o 
 -11   1   6        2.10        4.75      2.44 o 
 -10   1   6      139.49      138.04      9.04 o 
  -9   1   6      212.26      199.34      8.52 o 
  -8   1   6      622.68      615.49     17.80 o 
  -7   1   6       58.59       56.58      5.65 o 
  -6   1   6      774.28      815.76     16.00 o 
  -5   1   6      164.12      190.25      5.58 o 
  -4   1   6      698.12      687.19     11.60 o 
  -3   1   6      636.01      684.29      7.68 o 
  -2   1   6     2183.84     2368.03     34.89 o 
  -1   1   6       57.70       55.54      1.27 o 
   0   1   6      493.57      455.88      6.47 o 
   1   1   6       61.06       60.50      1.65 o 
   2   1   6     2210.79     2371.92     20.19 o 
   3   1   6      639.63      705.80      7.18 o 
   4   1   6      695.66      694.54     11.76 o 
   5   1   6      164.94      185.57      4.63 o 
   6   1   6      785.43      797.02     20.74 o 
   7   1   6       56.20       51.64      4.37 o 
   8   1   6      650.21      616.37     17.67 o 
   9   1   6      214.33      207.37      8.98 o 
  10   1   6      137.56      128.10      9.06 o 
  11   1   6        1.91        2.61      5.43 o 
  12   1   6      253.66      249.89     38.52 o 
 -12   2   6       19.18       14.51      4.62 o 
 -11   2   6      170.82      174.62      9.97 o 
 -10   2   6       19.03       22.43      5.56 o 
  -9   2   6      157.50      156.38      8.34 o 
  -8   2   6      981.41      968.69     28.80 o 
  -7   2   6      356.89      344.59      9.68 o 
  -6   2   6      380.86      369.79     10.60 o 
  -5   2   6      666.19      688.08     12.17 o 
  -4   2   6      624.42      683.38     15.23 o 
  -3   2   6      286.72      293.86      4.16 o 
  -2   2   6      788.93      808.35     17.27 o 
  -1   2   6      759.87      723.68     13.75 o 
   0   2   6       27.32       28.80      1.00 o 
   1   2   6      723.99      694.23      9.99 o 
   2   2   6      791.30      813.69      7.36 o 
   3   2   6      291.15      298.80      5.59 o 
   4   2   6      621.90      674.41     11.89 o 
   5   2   6      648.54      647.26     11.85 o 
   6   2   6      382.24      375.48      8.88 o 
   7   2   6      368.10      353.67      9.29 o 
   8   2   6      969.62      933.92     27.33 o 
   9   2   6      165.35      157.89      7.38 o 
  10   2   6       20.61       21.80      7.47 o 
  11   2   6      169.35      148.23     17.41 o 
  12   2   6       20.57       13.99     14.02 o 
 -12   3   6      128.68      132.29     12.32 o 
 -11   3   6      109.19      108.04      8.67 o 
 -10   3   6       87.73       83.45     11.61 o 
  -9   3   6      322.69      311.83     10.64 o 
  -8   3   6      176.43      164.46      7.31 o 
  -7   3   6      262.58      263.65      8.54 o 
  -6   3   6       98.17      108.18      6.96 o 
  -5   3   6      916.71      978.37     20.18 o 
  -4   3   6      738.56      736.96     10.15 o 
  -3   3   6      393.16      385.91      6.25 o 
  -2   3   6      433.09      466.51      8.61 o 
  -1   3   6      296.77      309.58      5.66 o 
   0   3   6     1175.87     1122.14     25.64 o 
   1   3   6      298.99      308.60      4.55 o 
   2   3   6      419.66      439.86      6.91 o 
   3   3   6      400.67      391.62     10.61 o 
   4   3   6      742.99      757.21     10.28 o 
   5   3   6      924.17      949.68     25.34 o 
   6   3   6       89.49       91.62      4.67 o 
   7   3   6      256.75      260.10      8.54 o 
   8   3   6      167.40      161.84      6.76 o 
   9   3   6      324.29      309.94     15.03 o 
  10   3   6       89.45       85.48     29.39 o 
  11   3   6      109.17      113.56     16.08 o 
 -11   4   6      234.21      220.01     10.10 o 
 -10   4   6      100.40      111.81     10.53 o 
  -9   4   6       30.80       36.13     10.32 o 
  -8   4   6      238.06      230.29      9.30 o 
  -7   4   6      759.05      772.68     24.03 o 
  -6   4   6      276.71      279.41      9.44 o 
  -5   4   6      887.41      891.78     18.02 o 
  -4   4   6      705.27      726.58     10.27 o 
  -3   4   6      710.63      784.39     10.00 o 
  -2   4   6       92.00       91.77      2.57 o 
  -1   4   6      105.57      106.71      2.52 o 
   0   4   6       91.09       88.29      2.27 o 
   1   4   6      117.47      114.44      2.67 o 
   2   4   6       94.41       94.35      2.60 o 
   3   4   6      699.40      759.83     11.88 o 
   4   4   6      710.50      714.39     28.79 o 
   5   4   6      899.38      875.78     19.81 o 
   6   4   6      278.87      254.88      7.09 o 
   7   4   6      759.41      758.59     22.65 o 
   8   4   6      235.51      224.17     12.12 o 
   9   4   6       28.25       31.94      5.84 o 
  10   4   6      100.49       94.99     29.56 o 
  11   4   6      232.90      226.09     17.31 o 
 -11   5   6       35.86       29.56      9.76 o 
 -10   5   6        4.38        4.56      2.87 o 
  -9   5   6      204.41      210.38     11.20 o 
  -8   5   6      164.50      159.25      9.06 o 
  -7   5   6       72.21       66.25      6.40 o 
  -6   5   6       88.06       90.12      7.36 o 
  -5   5   6     1075.04     1140.67     23.15 o 
  -4   5   6      129.86      113.03      4.54 o 
  -3   5   6     1785.20     1777.00     22.96 o 
  -2   5   6       48.26       44.94      2.16 o 
  -1   5   6      162.19      139.73      3.19 o 
   0   5   6      949.85      959.49     14.31 o 
   1   5   6      161.97      139.24      3.30 o 
   2   5   6       43.86       40.53      2.13 o 
   3   5   6     1798.11     1806.71     26.10 o 
   4   5   6      129.19      111.55      4.64 o 
   5   5   6     1072.29     1068.91     35.89 o 
   6   5   6       92.48       94.20      3.93 o 
   7   5   6       73.46       65.71      8.32 o 
   8   5   6      158.82      142.11      8.61 o 
   9   5   6      204.08      212.83     15.82 o 
  10   5   6        3.78        5.06      4.70 o 
  11   5   6       34.35       24.21     17.40 o 
 -11   6   6       94.34       88.52     35.89 o 
 -10   6   6      384.17      415.14     14.42 o 
  -9   6   6       10.48       10.91      3.45 o 
  -8   6   6      101.20       96.45      8.17 o 
  -7   6   6       13.74       12.64      3.24 o 
  -6   6   6       92.66       92.68      8.36 o 
  -5   6   6      327.08      330.35     10.13 o 
  -4   6   6     1094.34     1087.81     19.84 o 
  -3   6   6      180.55      181.73      4.40 o 
  -2   6   6      146.21      137.90      4.37 o 
  -1   6   6       31.98       34.96      3.53 o 
   0   6   6      252.65      273.78      8.20 o 
   1   6   6       31.91       34.56      2.52 o 
   2   6   6      145.92      131.45      4.34 o 
   3   6   6      175.02      176.45      4.78 o 
   4   6   6     1098.98     1047.32     33.65 o 
   5   6   6      333.12      317.77      8.39 o 
   6   6   6       89.32       85.75      6.87 o 
   7   6   6       15.69       20.09      7.02 o 
   8   6   6      105.01      100.10     31.52 o 
   9   6   6       10.36        7.55      4.45 o 
  10   6   6      382.30      414.57     22.81 o 
 -10   7   6      102.72       92.45     11.66 o 
  -9   7   6      119.03      124.16     12.37 o 
  -8   7   6       76.37       78.46      9.64 o 
  -7   7   6      132.49      135.88     10.10 o 
  -6   7   6       45.66       45.92      5.78 o 
  -5   7   6       92.37       83.56      5.64 o 
  -4   7   6      128.57      122.38      5.55 o 
  -3   7   6     1230.97     1269.44     26.33 o 
  -2   7   6      177.75      157.92      5.47 o 
  -1   7   6      250.19      263.96      7.72 o 
   0   7   6       81.47       74.31      4.06 o 
   1   7   6      251.29      241.97      5.96 o 
   2   7   6      177.34      158.17      5.38 o 
   3   7   6     1223.79     1235.99     25.73 o 
   4   7   6      129.74      119.11      4.71 o 
   5   7   6       84.16       77.50      8.87 o 
   6   7   6       46.04       38.87      5.64 o 
   7   7   6      131.92      129.39     44.41 o 
   8   7   6       75.80       77.38     26.95 o 
   9   7   6      123.74      143.04     14.28 o 
  10   7   6      101.11       78.00     45.44 o 
  -9   8   6      111.90      129.27     10.05 o 
  -8   8   6       85.18       78.65     18.59 o 
  -7   8   6       64.77       55.47     13.84 o 
  -6   8   6       66.68       66.94     14.18 o 
  -5   8   6       80.92       75.66      6.79 o 
  -4   8   6      275.70      272.96     10.02 o 
  -3   8   6      222.24      199.54      8.15 o 
  -2   8   6     1087.15     1105.06     19.76 o 
  -1   8   6      218.70      217.26      7.17 o 
   0   8   6        3.91        6.03      2.09 o 
   1   8   6      217.50      215.49      7.31 o 
   2   8   6     1079.81     1076.49     23.73 o 
   3   8   6      227.32      210.48      8.37 o 
   4   8   6      269.31      260.21     14.29 o 
   5   8   6       80.05       76.68      7.37 o 
   6   8   6       65.11       64.59     25.37 o 
   7   8   6       65.38       57.93     28.25 o 
   8   8   6       83.24       70.01     36.80 o 
   9   8   6      109.79      124.70     13.08 o 
  -9   9   6      300.33      277.77     34.00 o 
  -8   9   6       16.98       13.35      6.51 o 
  -7   9   6       31.88       37.25     13.15 o 
  -6   9   6       65.57       80.34      8.70 o 
  -5   9   6      199.21      217.26     11.33 o 
  -4   9   6       99.84      101.42      6.80 o 
  -3   9   6      651.38      655.96     20.14 o 
  -2   9   6      357.54      352.51     10.38 o 
  -1   9   6      101.99      106.79      4.73 o 
   0   9   6      276.04      259.81      8.73 o 
   1   9   6       97.34       98.76      4.87 o 
   2   9   6      362.11      350.79     11.45 o 
   3   9   6      651.67      648.60     23.48 o 
   4   9   6       96.73       91.76      7.85 o 
   5   9   6      206.57      210.67     12.42 o 
   6   9   6       65.74       66.13     31.30 o 
   7   9   6       32.16       41.34     18.98 o 
   8   9   6       16.71       17.72     10.12 o 
  -8  10   6       84.52       53.70     34.69 o 
  -7  10   6       28.80       20.05      8.94 o 
  -6  10   6      220.77      228.79     11.21 o 
  -5  10   6       95.78       93.82     10.04 o 
  -4  10   6      390.57      390.14     12.88 o 
  -3  10   6      100.03      103.99      7.10 o 
  -2  10   6      297.65      331.48     11.28 o 
  -1  10   6        9.57       11.50      3.35 o 
   0  10   6       23.48       29.40      7.55 o 
   1  10   6        9.00       11.31      3.67 o 
   2  10   6      298.53      315.52     14.15 o 
   3  10   6      101.71       98.73      8.29 o 
   4  10   6      388.88      399.15     16.37 o 
   5  10   6       95.71      100.43     15.48 o 
   6  10   6      221.38      234.94     16.81 o 
   7  10   6       28.05       26.66     15.90 o 
  -6  11   6      178.78      179.95     11.99 o 
  -5  11   6      229.66      226.63     15.85 o 
  -4  11   6       44.11       43.83     14.03 o 
  -3  11   6      138.34      132.11     11.21 o 
  -2  11   6       43.12       43.80     15.87 o 
  -1  11   6      101.81      109.49     10.02 o 
   0  11   6        7.36        8.42      4.57 o 
   1  11   6      101.49       92.36     11.37 o 
   2  11   6       42.43       41.35     13.65 o 
   3  11   6      139.05      131.58     13.59 o 
   4  11   6       43.29       48.61     17.35 o 
   5  11   6      228.85      247.66     17.53 o 
   6  11   6      178.42      205.52     15.82 o 
  -5  12   6       24.14       17.31     11.41 o 
  -4  12   6      113.94      131.17     14.76 o 
  -3  12   6      200.09      183.83     12.88 o 
  -2  12   6      152.08      143.07     11.49 o 
  -1  12   6       27.71       30.81     25.19 o 
   0  12   6       34.92       31.49     18.94 o 
   1  12   6       27.05       25.53      8.68 o 
   2  12   6      155.42      142.56     10.51 o 
   3  12   6      199.64      184.05     11.62 o 
   4  12   6      116.33      113.51     17.14 o 
   5  12   6       22.58       13.16     11.84 o 
  -2  13   6       30.81       23.60     32.47 o 
  -1  13   6       37.91       29.05     21.73 o 
   0  13   6      175.30      169.25     19.52 o 
   1  13   6       37.23       33.14     21.19 o 
   2  13   6       30.04       23.91     24.03 o 
   1   0   7      488.17      525.03     10.81 o 
   2   0   7     1195.08     1224.95     12.89 o 
   3   0   7     2223.94     2284.08     31.22 o 
   4   0   7      735.96      717.27     11.91 o 
   5   0   7      258.81      210.17      5.73 o 
   6   0   7      675.36      651.26     14.32 o 
   7   0   7      743.49      694.63     16.03 o 
   8   0   7       77.23       69.59      5.95 o 
   9   0   7      186.07      195.00      7.57 o 
  10   0   7      316.27      327.39     13.55 o 
  11   0   7      394.24      419.93     12.89 o 
  12   0   7       10.71        6.69      8.35 o 
 -12   1   7       35.96       28.11     13.78 o 
 -11   1   7      212.96      218.27      9.85 o 
 -10   1   7      718.64      736.45     18.66 o 
  -9   1   7      266.94      253.77      9.97 o 
  -8   1   7      223.44      229.47     10.36 o 
  -7   1   7       61.47       56.23      5.99 o 
  -6   1   7      440.83      425.80     10.67 o 
  -5   1   7      909.76      941.00     15.04 o 
  -4   1   7     2142.70     2190.39     30.43 o 
  -3   1   7      683.14      688.80     11.15 o 
  -2   1   7     4015.39     4215.95     51.57 o 
  -1   1   7     5372.10     5450.65     61.55 o 
   0   1   7     5352.55     5405.17     83.22 o 
   1   1   7     5352.98     5432.30    105.56 o 
   2   1   7     4017.09     4254.11     33.94 o 
   3   1   7      675.66      655.96      9.18 o 
   4   1   7     2174.87     2190.37     30.09 o 
   5   1   7      900.07      919.71     20.57 o 
   6   1   7      447.58      424.37     10.00 o 
   7   1   7       59.69       63.12      6.44 o 
   8   1   7      228.76      238.45      8.61 o 
   9   1   7      259.87      257.13      9.91 o 
  10   1   7      727.80      751.75     17.82 o 
  11   1   7      212.03      214.36     15.92 o 
  12   1   7       36.98       29.03     23.59 o 
 -12   2   7       11.18        6.24      3.70 o 
 -11   2   7      268.14      284.71     12.32 o 
 -10   2   7       63.68       62.06     11.40 o 
  -9   2   7      104.85      106.80      7.77 o 
  -8   2   7       33.63       43.72      9.57 o 
  -7   2   7       24.91       20.99      4.55 o 
  -6   2   7      643.14      624.12     14.32 o 
  -5   2   7      396.70      393.45      9.21 o 
  -4   2   7     1042.60     1149.46     15.25 o 
  -3   2   7     1729.98     1822.51     24.32 o 
  -2   2   7      635.71      693.20     14.44 o 
  -1   2   7     1018.48     1097.01     13.25 o 
   0   2   7     1697.41     1771.58     31.90 o 
   1   2   7     1019.45     1092.21     10.73 o 
   2   2   7      645.77      725.64     12.76 o 
   3   2   7     1687.42     1794.01     22.96 o 
   4   2   7     1058.35     1174.24     22.39 o 
   5   2   7      395.03      380.93     13.90 o 
   6   2   7      639.64      636.85     12.39 o 
   7   2   7       24.76       19.48      3.98 o 
   8   2   7       33.44       37.36      9.25 o 
   9   2   7      102.13       99.30      6.88 o 
  10   2   7       62.36       53.72     17.05 o 
  11   2   7      272.40      280.51     20.67 o 
 -11   3   7       31.38       22.76      5.58 o 
 -10   3   7      163.05      162.00      7.86 o 
  -9   3   7      141.58      143.42      8.17 o 
  -8   3   7      323.49      316.08     12.28 o 
  -7   3   7       15.59       13.81      3.24 o 
  -6   3   7      455.88      465.92     13.63 o 
  -5   3   7     1424.02     1449.50     25.24 o 
  -4   3   7     2763.21     2872.34     51.31 o 
  -3   3   7      779.08      826.70     11.20 o 
  -2   3   7      186.52      167.37      3.38 o 
  -1   3   7      448.92      496.36      6.38 o 
   0   3   7      100.67      119.23      3.48 o 
   1   3   7      448.56      514.49      7.68 o 
   2   3   7      176.74      154.84      3.40 o 
   3   3   7      787.25      853.14     16.07 o 
   4   3   7     2752.98     2844.97     38.51 o 
   5   3   7     1440.96     1474.41     27.92 o 
   6   3   7      453.63      438.73     10.18 o 
   7   3   7       15.57       12.73      3.61 o 
   8   3   7      326.20      320.46     11.52 o 
   9   3   7      146.68      153.88     14.64 o 
  10   3   7      166.64      157.10     10.87 o 
  11   3   7       33.58       22.07     13.67 o 
 -11   4   7      157.97      159.28      8.52 o 
 -10   4   7       25.78       20.32      5.50 o 
  -9   4   7      186.93      178.92      9.52 o 
  -8   4   7      187.86      177.40      9.14 o 
  -7   4   7      212.05      202.84      8.72 o 
  -6   4   7      246.76      255.06      8.62 o 
  -5   4   7      784.59      780.57     17.27 o 
  -4   4   7      599.32      606.23     11.28 o 
  -3   4   7      822.82      836.40     10.47 o 
  -2   4   7      434.70      454.16      7.26 o 
  -1   4   7       83.08       77.77      2.40 o 
   0   4   7       64.43       57.14      2.00 o 
   1   4   7       86.10       79.52      3.52 o 
   2   4   7      441.70      460.16      7.22 o 
   3   4   7      834.03      852.90     10.92 o 
   4   4   7      596.24      613.16     10.31 o 
   5   4   7      787.89      749.02     22.88 o 
   6   4   7      239.39      239.73      8.42 o 
   7   4   7      216.70      192.60     13.46 o 
   8   4   7      180.41      165.79      9.65 o 
   9   4   7      192.70      170.15     12.11 o 
  10   4   7       24.46       19.74     10.43 o 
  11   4   7      159.44      170.69     22.55 o 
 -11   5   7       48.19       47.51     17.42 o 
 -10   5   7       96.70      101.10      7.11 o 
  -9   5   7       43.18       42.62     10.08 o 
  -8   5   7       92.86       82.81      8.74 o 
  -7   5   7      195.52      194.41      8.43 o 
  -6   5   7       36.75       40.22      5.54 o 
  -5   5   7      110.28      111.55      6.59 o 
  -4   5   7      373.10      361.03      8.68 o 
  -3   5   7      580.68      585.01     12.48 o 
  -2   5   7      137.97      134.38      3.17 o 
  -1   5   7      485.43      468.78      9.10 o 
   0   5   7     1268.54     1319.51     19.27 o 
   1   5   7      484.66      453.22      7.77 o 
   2   5   7      131.25      121.85      3.50 o 
   3   5   7      575.50      604.59     10.79 o 
   4   5   7      372.69      353.04      8.34 o 
   5   5   7      106.31      108.31      5.34 o 
   6   5   7       34.06       33.54      3.20 o 
   7   5   7      193.40      198.39     12.07 o 
   8   5   7       91.07       79.03     10.54 o 
   9   5   7       45.09       48.52     21.86 o 
  10   5   7       99.85       99.68     34.52 o 
  11   5   7       48.05       45.08     32.46 o 
 -10   6   7      133.98      127.53      9.18 o 
  -9   6   7      118.77      122.91     10.61 o 
  -8   6   7      179.14      176.29      8.79 o 
  -7   6   7      182.17      186.89      9.18 o 
  -6   6   7      738.98      752.75     19.67 o 
  -5   6   7      119.92      124.31      6.89 o 
  -4   6   7      273.24      268.95      8.23 o 
  -3   6   7     1650.03     1595.22     43.90 o 
  -2   6   7       72.53       70.81      5.09 o 
  -1   6   7       23.32       25.80      3.84 o 
   0   6   7      421.22      400.00     14.56 o 
   1   6   7       25.50       24.46      2.39 o 
   2   6   7       66.12       67.37      3.44 o 
   3   6   7     1663.97     1618.72     34.21 o 
   4   6   7      268.73      266.47      8.31 o 
   5   6   7      121.30      127.65      5.77 o 
   6   6   7      751.26      757.26     28.11 o 
   7   6   7      178.47      170.22      9.84 o 
   8   6   7      180.35      176.10     15.43 o 
   9   6   7      117.24      109.77     15.78 o 
  10   6   7      130.46      121.54     14.60 o 
 -10   7   7      104.59      102.73     14.90 o 
  -9   7   7      252.77      251.06     10.78 o 
  -8   7   7      119.52      128.23     10.60 o 
  -7   7   7       94.94      108.21      7.74 o 
  -6   7   7        7.11        6.48      2.35 o 
  -5   7   7       83.54       77.19      4.73 o 
  -4   7   7      273.65      284.05     10.32 o 
  -3   7   7      762.03      785.95     15.34 o 
  -2   7   7      359.49      346.58      8.88 o 
  -1   7   7      330.13      334.99      8.89 o 
   0   7   7       85.08       91.95      4.78 o 
   1   7   7      330.54      319.71      7.31 o 
   2   7   7      366.28      359.61      9.19 o 
   3   7   7      753.17      768.07     20.03 o 
   4   7   7      279.74      296.67     10.17 o 
   5   7   7       77.83       76.71      8.44 o 
   6   7   7        8.21        6.55      2.81 o 
   7   7   7       96.96      108.47      7.24 o 
   8   7   7      118.25      132.68     16.25 o 
   9   7   7      250.61      256.12     17.59 o 
  -9   8   7       17.29       10.24      4.91 o 
  -8   8   7      201.32      214.81     12.20 o 
  -7   8   7      122.68      135.15     13.17 o 
  -6   8   7      201.86      227.37     11.06 o 
  -5   8   7       90.29       92.79      8.04 o 
  -4   8   7       62.05       52.31      5.28 o 
  -3   8   7       45.69       48.12      5.22 o 
  -2   8   7       27.45       30.83      7.02 o 
  -1   8   7      134.42      137.32      6.13 o 
   0   8   7      259.10      244.86      7.19 o 
   1   8   7      138.42      142.97      5.06 o 
   2   8   7       23.69       23.42      5.76 o 
   3   8   7       46.66       43.82      3.84 o 
   4   8   7       62.51       58.26     17.18 o 
   5   8   7       87.28       89.90      9.21 o 
   6   8   7      202.32      219.24     15.67 o 
   7   8   7      124.32      121.97     37.10 o 
   8   8   7      199.16      216.06     19.74 o 
   9   8   7       18.10        7.41      9.44 o 
  -8   9   7       66.49       54.65     17.52 o 
  -7   9   7      219.99      250.25     11.51 o 
  -6   9   7      218.56      241.44     11.16 o 
  -5   9   7      355.25      379.25     12.91 o 
  -4   9   7      112.36      111.78      9.96 o 
  -3   9   7       69.34       66.72     14.19 o 
  -2   9   7      234.63      235.02      9.98 o 
  -1   9   7      413.61      410.09     12.06 o 
   0   9   7        3.96        5.14      1.96 o 
   1   9   7      421.14      424.69     13.16 o 
   2   9   7      232.79      222.36      8.47 o 
   3   9   7       71.09       67.50      8.96 o 
   4   9   7      111.35      112.44     11.35 o 
   5   9   7      358.25      388.18     15.68 o 
   6   9   7      212.88      201.88     16.19 o 
   7   9   7      222.53      250.77     18.11 o 
   8   9   7       67.11       56.30     34.76 o 
  -7  10   7       31.30       18.89      8.94 o 
  -6  10   7       86.51       93.90      9.43 o 
  -5  10   7        0.96        2.56      2.39 o 
  -4  10   7        9.24       11.50      3.94 o 
  -3  10   7      105.63      108.67     20.55 o 
  -2  10   7      368.26      383.71     17.31 o 
  -1  10   7       44.57       49.32      7.20 o 
   0  10   7       11.56        9.54      2.92 o 
   1  10   7       46.59       51.71      5.37 o 
   2  10   7      370.12      366.18     22.79 o 
   3  10   7      106.23       93.33     10.39 o 
   4  10   7        8.66       10.27      4.51 o 
   5  10   7        1.27        5.43      6.51 o 
   6  10   7       84.78      104.02     12.64 o 
   7  10   7       33.39       24.85     10.87 o 
  -6  11   7       11.63        8.18      4.47 o 
  -5  11   7      105.07      105.39     11.54 o 
  -4  11   7        3.47        7.68      3.34 o 
  -3  11   7       16.16       13.91      6.20 o 
  -2  11   7      139.92      134.62      9.83 o 
  -1  11   7       81.25       75.95      8.12 o 
   0  11   7      176.25      162.56     13.70 o 
   1  11   7       82.92       85.92     17.58 o 
   2  11   7      144.63      140.96     10.08 o 
   3  11   7       16.39       15.10      6.66 o 
   4  11   7        3.92        9.30      7.57 o 
   5  11   7      101.69      111.43     12.06 o 
   6  11   7       12.84        7.99     12.72 o 
  -4  12   7        6.96        5.11      5.93 o 
  -3  12   7        6.29        6.70      5.44 o 
  -2  12   7       30.70       19.83     11.69 o 
  -1  12   7       67.56       69.61     35.39 o 
   0  12   7       46.60       42.81     27.32 o 
   1  12   7       67.10       57.15     25.84 o 
   2  12   7       28.93       19.93     10.15 o 
   3  12   7        5.24        3.02      5.78 o 
   4  12   7        6.89        9.84      5.34 o 
   0  13   7      135.05      139.35     20.87 o 
   0   0   8     4424.78     4524.28     47.08 o 
   1   0   8     1031.70     1110.77     18.88 o 
   2   0   8      832.95      849.24      9.09 o 
   3   0   8     1253.10     1234.25     19.24 o 
   4   0   8       90.53       65.88      3.26 o 
   5   0   8     1309.71     1326.14     22.47 o 
   6   0   8      677.73      673.56     14.65 o 
   7   0   8     2396.06     2499.69     26.07 o 
   8   0   8        0.23        1.92      2.16 o 
   9   0   8        0.45        2.16      1.93 o 
  10   0   8       16.27       14.72      4.92 o 
  11   0   8        4.95        4.68      2.80 o 
  12   0   8       25.54       20.50      9.42 o 
 -12   1   8       49.01       27.17     16.88 o 
 -11   1   8       98.40       95.19     10.15 o 
 -10   1   8      110.66      110.74     10.95 o 
  -9   1   8       46.00       46.57      9.49 o 
  -8   1   8       17.12       19.95      4.24 o 
  -7   1   8      772.01      810.18     17.45 o 
  -6   1   8      106.95      109.72      5.97 o 
  -5   1   8      577.42      601.56     14.79 o 
  -4   1   8      837.63      896.18     13.09 o 
  -3   1   8      700.96      721.05     11.04 o 
  -2   1   8     1223.65     1296.36     17.96 o 
  -1   1   8       86.04       74.34      1.87 o 
   0   1   8      305.24      330.22      4.35 o 
   1   1   8       96.94       85.37      2.72 o 
   2   1   8     1235.98     1274.88     20.67 o 
   3   1   8      696.01      751.22     12.05 o 
   4   1   8      847.23      897.40     14.51 o 
   5   1   8      574.90      566.64     15.98 o 
   6   1   8      108.44      104.55      4.01 o 
   7   1   8      749.46      784.82     16.57 o 
   8   1   8       16.31       16.23      4.27 o 
   9   1   8       42.67       45.40     11.53 o 
  10   1   8      110.52      110.81      7.36 o 
  11   1   8       95.47       90.32     15.13 o 
  12   1   8       48.07       23.39     23.95 o 
 -11   2   8      107.08      105.84     13.92 o 
 -10   2   8       85.88       79.91     11.60 o 
  -9   2   8       20.43       23.91      6.25 o 
  -8   2   8      573.60      576.83     15.99 o 
  -7   2   8      645.31      627.22     15.51 o 
  -6   2   8      323.70      331.15      9.73 o 
  -5   2   8       82.83       81.72      5.17 o 
  -4   2   8      157.89      145.80      4.02 o 
  -3   2   8      543.65      573.84     10.49 o 
  -2   2   8      279.15      259.29      4.71 o 
  -1   2   8      345.02      337.47     10.07 o 
   0   2   8       72.31       86.41      2.25 o 
   1   2   8      353.97      358.36      5.63 o 
   2   2   8      281.03      266.04      5.71 o 
   3   2   8      547.21      550.35     13.72 o 
   4   2   8      159.05      143.12      3.92 o 
   5   2   8       79.03       75.57      3.59 o 
   6   2   8      340.47      330.29     10.35 o 
   7   2   8      632.61      625.44     16.17 o 
   8   2   8      553.27      555.22     16.61 o 
   9   2   8       18.70       19.91      5.98 o 
  10   2   8       84.00       74.87     10.53 o 
  11   2   8      104.98       99.64     40.85 o 
 -11   3   8       91.24       86.86     12.18 o 
 -10   3   8      199.58      195.34     11.41 o 
  -9   3   8      252.99      244.37     11.38 o 
  -8   3   8      354.44      362.08     11.57 o 
  -7   3   8       71.92       69.68      9.93 o 
  -6   3   8      258.04      242.04      8.61 o 
  -5   3   8       57.73       50.99      5.01 o 
  -4   3   8      134.10      141.51      5.34 o 
  -3   3   8       15.44       14.15      2.99 o 
  -2   3   8     1070.35     1120.69     27.34 o 
  -1   3   8      169.29      152.93      4.03 o 
   0   3   8        3.22        5.74      1.61 o 
   1   3   8      162.53      148.19      4.45 o 
   2   3   8     1060.86     1101.38     20.23 o 
   3   3   8       16.09       14.08      2.14 o 
   4   3   8      134.24      141.37      5.22 o 
   5   3   8       63.30       56.80      2.97 o 
   6   3   8      251.01      239.19      7.37 o 
   7   3   8       71.94       68.12      5.14 o 
   8   3   8      354.98      369.50     11.80 o 
   9   3   8      252.19      238.23     13.10 o 
  10   3   8      197.02      193.53     14.00 o 
  11   3   8       92.62       86.89     38.06 o 
 -11   4   8       11.74        8.37      3.57 o 
 -10   4   8       17.18       14.45      3.69 o 
  -9   4   8      216.51      228.11     10.54 o 
  -8   4   8      264.64      277.88      9.76 o 
  -7   4   8      152.52      138.01      7.91 o 
  -6   4   8      179.09      181.15      6.85 o 
  -5   4   8      748.33      748.93     17.10 o 
  -4   4   8     1810.37     1939.21     29.31 o 
  -3   4   8       25.95       22.28      2.20 o 
  -2   4   8       67.85       68.39      2.91 o 
  -1   4   8      285.25      293.15      4.98 o 
   0   4   8      426.54      404.26      9.11 o 
   1   4   8      290.17      299.35      7.29 o 
   2   4   8       62.46       61.18      2.98 o 
   3   4   8       28.70       24.14      2.33 o 
   4   4   8     1790.99     1863.40     28.83 o 
   5   4   8      736.50      683.32     17.79 o 
   6   4   8      169.19      177.44      6.49 o 
   7   4   8      155.55      136.84      7.59 o 
   8   4   8      274.44      282.89     13.25 o 
   9   4   8      224.85      247.43     12.99 o 
  10   4   8       16.94       12.12      9.53 o 
  11   4   8       13.80       11.64      6.18 o 
 -11   5   8       55.36       41.90     12.01 o 
 -10   5   8       14.64       11.57      4.37 o 
  -9   5   8      117.36      119.30      7.71 o 
  -8   5   8        2.38        4.40      2.60 o 
  -7   5   8      121.23      118.21      6.54 o 
  -6   5   8      111.37      111.76      6.02 o 
  -5   5   8      519.56      511.55     13.37 o 
  -4   5   8      754.25      741.96     16.41 o 
  -3   5   8      117.54      116.52      4.41 o 
  -2   5   8      174.50      141.96      4.88 o 
  -1   5   8      850.13      840.68     14.04 o 
   0   5   8      545.01      598.97     11.46 o 
   1   5   8      843.14      836.11     16.60 o 
   2   5   8      173.20      119.82     19.45 o 
   3   5   8      112.87      111.83      4.21 o 
   4   5   8      741.84      721.37     21.21 o 
   5   5   8      528.78      530.39     13.38 o 
   6   5   8      110.75      113.46      8.01 o 
   7   5   8      115.19      106.70      7.98 o 
   8   5   8        2.01        3.66      3.58 o 
   9   5   8      112.45      104.13     16.19 o 
  10   5   8       17.17       11.98      8.41 o 
 -10   6   8       18.52       12.57      4.02 o 
  -9   6   8      202.69      201.76     10.48 o 
  -8   6   8      186.65      192.93     11.10 o 
  -7   6   8       27.26       29.44      7.02 o 
  -6   6   8       63.80       71.21     10.23 o 
  -5   6   8      518.34      553.70     17.09 o 
  -4   6   8      290.89      287.06      8.61 o 
  -3   6   8      261.44      250.16      7.80 o 
  -2   6   8       41.52       35.95      4.28 o 
  -1   6   8       28.05       38.37      3.08 o 
   0   6   8      234.67      242.02      6.80 o 
   1   6   8       30.17       37.90      3.53 o 
   2   6   8       37.80       33.15      4.14 o 
   3   6   8      246.07      235.55     10.05 o 
   4   6   8      299.63      300.72      9.08 o 
   5   6   8      516.84      530.11     18.80 o 
   6   6   8       60.88       61.86     15.90 o 
   7   6   8       27.01       29.43     11.98 o 
   8   6   8      191.39      194.54     19.85 o 
   9   6   8      197.00      209.39     16.44 o 
  10   6   8       20.10       15.00     11.51 o 
 -10   7   8       82.32       95.23     19.15 o 
  -9   7   8        0.46        2.95      3.39 o 
  -8   7   8       84.79       80.57     12.01 o 
  -7   7   8      203.35      216.69     10.92 o 
  -6   7   8       34.11       31.08      7.83 o 
  -5   7   8      142.71      134.96      7.93 o 
  -4   7   8      893.05      904.00     27.61 o 
  -3   7   8       90.39       73.75      4.93 o 
  -2   7   8      906.31      919.02     20.77 o 
  -1   7   8       37.60       38.93      4.61 o 
   0   7   8      292.86      246.40     21.01 o 
   1   7   8       36.26       36.33      3.12 o 
   2   7   8      924.72      929.47     17.14 o 
   3   7   8       94.97       81.32      4.92 o 
   4   7   8      895.75      883.28     25.60 o 
   5   7   8      143.44      140.78      8.25 o 
   6   7   8       36.36       29.36     12.69 o 
   7   7   8      199.48      197.27     10.82 o 
   8   7   8       88.77       71.15     34.92 o 
   9   7   8        0.72        4.19      5.01 o 
  -9   8   8       44.67       27.61     24.35 o 
  -8   8   8      141.59      139.82     10.27 o 
  -7   8   8       41.78       35.59     12.24 o 
  -6   8   8       34.84       36.00      9.98 o 
  -5   8   8      125.62      123.76      9.69 o 
  -4   8   8      519.30      521.00     15.79 o 
  -3   8   8     1079.80     1179.76     46.43 o 
  -2   8   8      219.00      217.50      9.84 o 
  -1   8   8      157.56      161.73      5.98 o 
   0   8   8       70.04       62.35      4.03 o 
   1   8   8      162.68      171.63      7.64 o 
   2   8   8      222.52      213.75      7.87 o 
   3   8   8     1087.65     1030.66     78.88 o 
   4   8   8      519.38      545.14     20.69 o 
   5   8   8      129.12      121.03     11.79 o 
   6   8   8       35.76       33.13     10.71 o 
   7   8   8       42.19       43.58     16.18 o 
   8   8   8      138.66      141.29     18.57 o 
   9   8   8       42.07       28.38     39.21 o 
  -8   9   8       24.64       20.42      8.59 o 
  -7   9   8      234.27      227.77     10.60 o 
  -6   9   8       82.91      100.82     12.15 o 
  -5   9   8       58.91       51.04      7.41 o 
  -4   9   8      141.29      167.56      9.83 o 
  -3   9   8        3.03        2.98      2.80 o 
  -2   9   8      353.94      383.65     16.50 o 
  -1   9   8       78.55       84.21     16.51 o 
   0   9   8      244.59      228.80      9.70 o 
   1   9   8       79.70       79.89      5.24 o 
   2   9   8      359.23      362.78     11.47 o 
   3   9   8        2.75        2.72      2.79 o 
   4   9   8      141.17      156.38     11.72 o 
   5   9   8       56.67       50.50      8.64 o 
   6   9   8       84.81      100.40     41.74 o 
   7   9   8      234.42      229.99     17.18 o 
   8   9   8       26.18       18.88     15.18 o 
  -7  10   8      142.82      148.61     15.26 o 
  -6  10   8      102.40       95.16     29.04 o 
  -5  10   8      333.88      337.08     14.27 o 
  -4  10   8       55.16       42.38     16.27 o 
  -3  10   8       98.74      119.72     12.21 o 
  -2  10   8       40.68       35.68      9.49 o 
  -1  10   8      325.82      324.69     12.67 o 
   0  10   8      385.44      381.16     13.68 o 
   1  10   8      329.18      334.30     16.19 o 
   2  10   8       41.34       41.80     11.94 o 
   3  10   8      104.74      113.67      8.68 o 
   4  10   8       57.79       51.23      8.40 o 
   5  10   8      328.49      330.34     20.53 o 
   6  10   8      104.64      112.71     12.68 o 
   7  10   8      143.70      122.22     21.68 o 
  -6  11   8       44.06       33.01     26.68 o 
  -5  11   8      101.14      108.92     15.76 o 
  -4  11   8      179.37      189.62     10.81 o 
  -3  11   8       66.19       67.92     10.53 o 
  -2  11   8       57.95       46.34     18.48 o 
  -1  11   8       52.02       36.27     11.85 o 
   0  11   8       91.36      103.48     14.94 o 
   1  11   8       54.23       40.64     12.70 o 
   2  11   8       59.11       53.36     23.56 o 
   3  11   8       65.24       50.13      8.88 o 
   4  11   8      175.31      192.85     20.40 o 
   5  11   8      101.61       85.80     41.97 o 
  -4  12   8       11.33        6.28      3.91 o 
  -3  12   8       72.30       74.46     12.50 o 
  -2  12   8      162.92      153.11     16.51 o 
  -1  12   8       14.77       14.23     10.82 o 
   0  12   8       12.81        8.61      5.48 o 
   1  12   8       14.05       12.58      6.46 o 
   2  12   8      161.48      141.98      8.52 o 
   3  12   8       68.98       61.97     11.47 o 
   4  12   8       11.96        4.56      6.90 o 
   1   0   9      514.06      554.17     12.70 o 
   2   0   9     1797.01     1913.14     31.52 o 
   3   0   9      270.93      263.29      7.15 o 
   4   0   9      459.76      427.61      8.62 o 
   5   0   9        0.14        2.90      2.13 o 
   6   0   9      445.35      462.03     11.73 o 
   7   0   9     1208.58     1183.46     23.90 o 
   8   0   9       70.13       67.56      7.26 o 
   9   0   9       17.92       19.52      5.26 o 
  10   0   9      284.88      284.90     12.09 o 
  11   0   9       11.92        9.25      4.22 o 
 -11   1   9       51.02       40.31     13.46 o 
 -10   1   9       29.79       28.94      7.62 o 
  -9   1   9      854.27      884.01     18.16 o 
  -8   1   9      119.45      125.98      6.05 o 
  -7   1   9      196.94      193.69      9.71 o 
  -6   1   9      191.85      190.50      8.08 o 
  -5   1   9       16.11       23.79      5.15 o 
  -4   1   9       17.27       25.13      3.09 o 
  -3   1   9     1646.06     1719.88     33.47 o 
  -2   1   9      463.26      540.91      9.08 o 
  -1   1   9      166.48      161.43      3.30 o 
   0   1   9      475.68      460.39      7.41 o 
   1   1   9      165.57      162.37      4.10 o 
   2   1   9      454.34      507.72     10.84 o 
   3   1   9     1652.81     1795.45     23.55 o 
   4   1   9       19.11       23.24      2.90 o 
   5   1   9       13.43       20.16      4.58 o 
   6   1   9      188.67      190.52      7.48 o 
   7   1   9      196.99      187.51      7.35 o 
   8   1   9      120.57      113.70      6.86 o 
   9   1   9      858.47      879.68     17.79 o 
  10   1   9       30.71       26.04      8.18 o 
  11   1   9       50.27       44.43     15.58 o 
 -11   2   9      142.82      139.56     11.44 o 
 -10   2   9      291.18      302.52     11.38 o 
  -9   2   9      172.72      169.64      8.99 o 
  -8   2   9      386.33      409.55     12.42 o 
  -7   2   9      254.98      263.32      9.66 o 
  -6   2   9      529.36      501.24     12.70 o 
  -5   2   9      607.07      615.40     12.74 o 
  -4   2   9      576.15      568.88     13.10 o 
  -3   2   9     1963.83     2019.25     22.58 o 
  -2   2   9      291.08      279.92      8.59 o 
  -1   2   9      216.38      238.70      5.57 o 
   0   2   9      994.99     1113.17     25.46 o 
   1   2   9      217.63      248.75      5.77 o 
   2   2   9      302.24      299.58      6.19 o 
   3   2   9     1962.67     2044.22     31.18 o 
   4   2   9      556.20      576.48     10.69 o 
   5   2   9      606.45      603.01     13.34 o 
   6   2   9      519.74      492.29     11.48 o 
   7   2   9      251.12      251.30      8.62 o 
   8   2   9      395.32      419.30     14.09 o 
   9   2   9      169.31      169.53      8.13 o 
  10   2   9      293.51      282.36     15.29 o 
  11   2   9      145.42      150.69     13.12 o 
 -11   3   9      209.27      219.74     11.25 o 
 -10   3   9      183.82      193.73      9.92 o 
  -9   3   9      132.72      149.12      9.62 o 
  -8   3   9      292.17      295.79     11.08 o 
  -7   3   9      155.78      151.77      6.33 o 
  -6   3   9      452.12      467.78     12.15 o 
  -5   3   9      444.71      420.08     11.00 o 
  -4   3   9      186.78      172.60      5.98 o 
  -3   3   9     1979.12     1971.94     29.15 o 
  -2   3   9       77.75       71.27      3.19 o 
  -1   3   9     1284.96     1321.78     18.04 o 
   0   3   9      419.74      479.64     10.80 o 
   1   3   9     1293.86     1309.36     17.85 o 
   2   3   9       78.51       70.13      2.99 o 
   3   3   9     1976.48     1964.27     31.76 o 
   4   3   9      192.73      151.01     15.72 o 
   5   3   9      447.14      427.71     10.03 o 
   6   3   9      456.07      459.13     11.43 o 
   7   3   9      154.75      149.51      6.36 o 
   8   3   9      291.77      299.73     11.01 o 
   9   3   9      135.70      138.13      9.38 o 
  10   3   9      188.71      203.68     12.68 o 
  11   3   9      209.89      206.81     15.26 o 
 -11   4   9       88.99       66.37     20.73 o 
 -10   4   9      149.48      132.98     15.16 o 
  -9   4   9       84.22       76.89      7.36 o 
  -8   4   9       17.16       20.96      4.98 o 
  -7   4   9      168.18      177.09      7.48 o 
  -6   4   9       43.26       49.00      9.03 o 
  -5   4   9      357.38      360.93      9.62 o 
  -4   4   9      421.28      425.78     10.05 o 
  -3   4   9       16.09       14.41      2.19 o 
  -2   4   9      104.39       99.32      4.27 o 
  -1   4   9      823.79      842.20     15.94 o 
   0   4   9      603.14      630.04     16.31 o 
   1   4   9      841.65      842.34     15.30 o 
   2   4   9      109.04      108.20      4.59 o 
   3   4   9       14.32       11.86      1.54 o 
   4   4   9      427.70      429.93      9.17 o 
   5   4   9      359.41      341.37     10.21 o 
   6   4   9       46.64       46.47      5.74 o 
   7   4   9      169.94      174.62      7.28 o 
   8   4   9       16.70       19.36      7.80 o 
   9   4   9       79.94       77.64     10.21 o 
  10   4   9      149.14      127.25     48.65 o 
  11   4   9       89.02       83.85     37.06 o 
 -10   5   9      226.45      232.69     11.19 o 
  -9   5   9       17.21       19.78      6.00 o 
  -8   5   9      149.61      171.71     13.41 o 
  -7   5   9       27.88       31.29      7.06 o 
  -6   5   9       27.66       32.93      4.37 o 
  -5   5   9      344.30      371.91     11.07 o 
  -4   5   9      170.63      176.02      7.05 o 
  -3   5   9      668.30      634.06     20.81 o 
  -2   5   9      666.30      636.05     19.26 o 
  -1   5   9       11.38       12.45      2.70 o 
   0   5   9     3099.02     3185.99     57.28 o 
   1   5   9       12.36       13.29      3.43 o 
   2   5   9      667.25      671.52     14.51 o 
   3   5   9      669.08      654.43     13.97 o 
   4   5   9      169.15      173.72      6.45 o 
   5   5   9      342.70      351.74     10.28 o 
   6   5   9       31.29       38.53      8.05 o 
   7   5   9       29.69       30.41      8.53 o 
   8   5   9      155.75      168.54     11.35 o 
   9   5   9       15.89       18.93      8.52 o 
  10   5   9      229.44      219.37     16.37 o 
 -10   6   9      106.05      104.39      9.06 o 
  -9   6   9       45.22       39.90     12.81 o 
  -8   6   9        7.39        7.19      3.37 o 
  -7   6   9      230.17      262.08     11.90 o 
  -6   6   9       59.70       53.86     11.23 o 
  -5   6   9      204.26      200.23      9.89 o 
  -4   6   9      748.58      747.12     15.91 o 
  -3   6   9      117.25      112.22      7.51 o 
  -2   6   9      112.01      100.09      5.62 o 
  -1   6   9      526.71      510.18     10.38 o 
   0   6   9      454.84      463.50     12.76 o 
   1   6   9      522.73      516.03     13.18 o 
   2   6   9      117.42      104.73      5.43 o 
   3   6   9      120.96      126.55      5.30 o 
   4   6   9      753.64      786.96     17.98 o 
   5   6   9      193.97      193.99      8.12 o 
   6   6   9       60.87       46.29     15.79 o 
   7   6   9      229.58      249.67     13.99 o 
   8   6   9        7.92        8.09      3.98 o 
   9   6   9       47.89       45.42     25.80 o 
  10   6   9      104.67      111.51     16.70 o 
  -9   7   9       90.88       87.17      8.83 o 
  -8   7   9       51.92       48.02     16.06 o 
  -7   7   9       39.84       43.51     12.39 o 
  -6   7   9      476.99      474.09     15.15 o 
  -5   7   9      160.76      149.84      8.87 o 
  -4   7   9      559.69      545.20     17.03 o 
  -3   7   9      108.65      110.98      6.33 o 
  -2   7   9       99.74       94.69      5.27 o 
  -1   7   9      104.22       96.60      4.71 o 
   0   7   9      821.50      857.32     20.41 o 
   1   7   9      100.26       92.89      5.54 o 
   2   7   9       93.10       87.65      4.84 o 
   3   7   9      108.37      109.22      4.78 o 
   4   7   9      563.40      534.37     15.53 o 
   5   7   9      158.67      145.94      9.33 o 
   6   7   9      468.66      490.37     18.96 o 
   7   7   9       39.77       44.05     15.77 o 
   8   7   9       54.39       47.69     26.79 o 
   9   7   9       93.44       89.78     10.90 o 
  -9   8   9       91.87       61.87     51.32 o 
  -8   8   9       31.04       29.20     11.16 o 
  -7   8   9      327.12      341.92     13.95 o 
  -6   8   9       25.69       27.81      6.94 o 
  -5   8   9      216.72      217.27     12.94 o 
  -4   8   9       75.74       66.05      7.40 o 
  -3   8   9      139.06      153.32      8.79 o 
  -2   8   9      677.33      692.29     22.70 o 
  -1   8   9      680.66      624.42     34.01 o 
   0   8   9      103.85       98.13      8.71 o 
   1   8   9      680.87      677.26     19.24 o 
   2   8   9      683.36      677.75     17.27 o 
   3   8   9      141.61      151.57      8.34 o 
   4   8   9       74.50       71.66     21.78 o 
   5   8   9      217.23      215.34     12.46 o 
   6   8   9       27.44       29.53     11.67 o 
   7   8   9      334.24      372.74     30.83 o 
   8   8   9       31.82       34.63     19.22 o 
  -7   9   9       50.57       43.75     20.10 o 
  -6   9   9      152.70      171.31     13.73 o 
  -5   9   9        4.27        8.05      4.57 o 
  -4   9   9       56.77       60.66     15.44 o 
  -3   9   9       66.03       64.24     17.87 o 
  -2   9   9      192.43      190.24      9.81 o 
  -1   9   9      640.79      649.38     17.11 o 
   0   9   9      225.10      232.47     10.01 o 
   1   9   9      648.60      627.28     16.65 o 
   2   9   9      199.83      190.82      8.08 o 
   3   9   9       65.58       48.84     17.38 o 
   4   9   9       55.40       69.37      9.34 o 
   5   9   9        4.03        8.33      4.64 o 
   6   9   9      153.14      174.00     15.41 o 
   7   9   9       49.93       46.32     24.98 o 
  -6  10   9      135.18      148.60     11.98 o 
  -5  10   9      222.80      240.93     12.40 o 
  -4  10   9       16.52       20.18      6.56 o 
  -3  10   9       53.39       44.50     13.44 o 
  -2  10   9       84.38       88.05     17.16 o 
  -1  10   9      290.52      304.74     11.70 o 
   0  10   9      338.00      332.43     13.57 o 
   1  10   9      290.51      277.53     12.97 o 
   2  10   9       84.85       91.95     21.91 o 
   3  10   9       51.95       40.79     16.87 o 
   4  10   9       16.03       14.96      5.72 o 
   5  10   9      224.48      227.42     16.25 o 
   6  10   9      132.20      156.83     25.00 o 
  -5  11   9       75.44       55.01     24.74 o 
  -4  11   9      187.13      181.77     11.20 o 
  -3  11   9        0.20       -1.29      6.43 o 
  -2  11   9      129.79      132.03      9.05 o 
  -1  11   9       17.21       14.16      7.86 o 
   0  11   9      191.31      209.68     22.88 o 
   1  11   9       16.79       16.45      5.67 o 
   2  11   9      132.12      134.58     11.35 o 
   3  11   9        0.08        0.74      3.86 o 
   4  11   9      187.86      193.02     16.17 o 
   5  11   9       72.50       57.02     41.16 o 
  -3  12   9      255.67      254.32     16.91 o 
  -2  12   9       11.64        9.81      4.85 o 
  -1  12   9       21.17       11.06     17.45 o 
   0  12   9       57.70       59.45     23.99 o 
   1  12   9       22.46       16.47      7.16 o 
   2  12   9       10.51        8.86      3.46 o 
   0   0  10      740.78      884.31     17.74 o 
   1   0  10        0.47        5.62      1.42 o 
   2   0  10      135.26      134.31      3.84 o 
   3   0  10      361.88      319.24      6.64 o 
   4   0  10      152.63      137.01      6.28 o 
   5   0  10       38.07       38.28      7.48 o 
   6   0  10       51.24       64.80      7.51 o 
   7   0  10     1656.44     1662.03     41.83 o 
   8   0  10        0.24        2.79      2.57 o 
   9   0  10        0.35        3.48      2.71 o 
  10   0  10      321.77      334.95     13.48 o 
  11   0  10       37.74       24.60      9.55 o 
 -11   1  10       67.28       50.58     17.89 o 
 -10   1  10       77.25       69.71     18.42 o 
  -9   1  10      230.50      220.24      9.76 o 
  -8   1  10      675.26      686.35     17.42 o 
  -7   1  10       27.98       29.07      5.92 o 
  -6   1  10     1026.37     1104.87     22.25 o 
  -5   1  10       39.65       37.47      4.68 o 
  -4   1  10      510.84      543.10     11.50 o 
  -3   1  10       98.54       91.24      3.22 o 
  -2   1  10     1017.84     1014.28     18.67 o 
  -1   1  10       41.19       44.51      2.82 o 
   0   1  10        1.39        4.50      1.03 o 
   1   1  10       37.66       39.28      3.09 o 
   2   1  10     1015.77      979.38     13.38 o 
   3   1  10       96.52       90.09      5.05 o 
   4   1  10      504.52      516.84     12.12 o 
   5   1  10       41.99       41.73      4.93 o 
   6   1  10     1009.18     1063.26     21.54 o 
   7   1  10       30.33       29.62      5.86 o 
   8   1  10      671.02      684.26     19.17 o 
   9   1  10      231.42      229.94      9.59 o 
  10   1  10       78.41       76.45      7.35 o 
  11   1  10       65.65       60.21     11.10 o 
 -11   2  10        7.90        5.72      4.03 o 
 -10   2  10      130.30      132.84      8.90 o 
  -9   2  10       92.77       94.61      6.91 o 
  -8   2  10        3.05        4.28      1.93 o 
  -7   2  10      164.14      174.92      8.30 o 
  -6   2  10      865.56      872.83     18.84 o 
  -5   2  10      934.06      951.60     19.79 o 
  -4   2  10      335.27      302.53      9.40 o 
  -3   2  10      353.90      377.60      7.91 o 
  -2   2  10      419.94      420.33     10.14 o 
  -1   2  10     3115.43     3205.14     35.46 o 
   0   2  10      743.10      788.10     14.87 o 
   1   2  10     3135.11     3228.61     65.98 o 
   2   2  10      408.90      399.33      7.15 o 
   3   2  10      349.17      375.19      9.95 o 
   4   2  10      333.09      308.18     10.25 o 
   5   2  10      933.62      945.93     19.46 o 
   6   2  10      862.88      890.95     18.21 o 
   7   2  10      173.95      176.77      9.29 o 
   8   2  10        4.07        5.09      2.67 o 
   9   2  10       90.23       91.12      6.83 o 
  10   2  10      133.63      138.86     12.01 o 
  11   2  10        8.27        7.01      6.28 o 
 -11   3  10       51.61       35.61     16.55 o 
 -10   3  10       39.60       38.60      8.31 o 
  -9   3  10       66.36       72.19      6.99 o 
  -8   3  10      614.73      652.66     14.26 o 
  -7   3  10      607.28      616.69     17.08 o 
  -6   3  10       26.46       33.27      6.14 o 
  -5   3  10      171.67      161.81      6.67 o 
  -4   3  10       15.44       11.11      2.33 o 
  -3   3  10      364.92      370.97      7.52 o 
  -2   3  10      883.67      907.16     19.32 o 
  -1   3  10      750.02      726.33     12.09 o 
   0   3  10      504.15      502.55     10.39 o 
   1   3  10      754.47      729.31     11.91 o 
   2   3  10      901.85      920.82     15.02 o 
   3   3  10      359.00      375.89      8.85 o 
   4   3  10       15.57        8.96      2.16 o 
   5   3  10      179.09      172.02      6.50 o 
   6   3  10       31.65       31.29      3.14 o 
   7   3  10      612.36      641.89     18.72 o 
   8   3  10      611.71      641.06     15.78 o 
   9   3  10       64.06       60.39      9.60 o 
  10   3  10       38.26       32.59     15.91 o 
  11   3  10       51.83       37.10     36.75 o 
 -10   4  10       37.99       29.47     10.25 o 
  -9   4  10      379.47      380.26     16.08 o 
  -8   4  10      187.62      191.86     11.16 o 
  -7   4  10       44.54       47.73      5.82 o 
  -6   4  10      124.59      117.06      6.44 o 
  -5   4  10      135.99      151.76      6.00 o 
  -4   4  10       62.14       60.95      3.85 o 
  -3   4  10       15.26       16.05      3.53 o 
  -2   4  10      997.15     1054.07     24.94 o 
  -1   4  10      666.92      658.77     18.37 o 
   0   4  10      173.56      152.65      7.06 o 
   1   4  10      662.96      673.14     14.63 o 
   2   4  10     1003.68      998.42     17.51 o 
   3   4  10       16.26       17.97      3.19 o 
   4   4  10       60.86       62.93      5.16 o 
   5   4  10      131.27      141.12      4.69 o 
   6   4  10      119.69      107.46      7.34 o 
   7   4  10       49.10       50.02     11.55 o 
   8   4  10      191.40      199.27     12.16 o 
   9   4  10      381.32      399.85     19.97 o 
  10   4  10       35.64       27.03     17.72 o 
 -10   5  10      166.65      161.59      9.31 o 
  -9   5  10       11.76       11.47      4.32 o 
  -8   5  10       63.08       69.60     18.51 o 
  -7   5  10       22.58       23.05      5.24 o 
  -6   5  10      362.96      371.64     13.75 o 
  -5   5  10      450.61      432.14     22.34 o 
  -4   5  10      288.41      259.28     14.66 o 
  -3   5  10      105.80      100.65      5.30 o 
  -2   5  10     1439.67     1466.74     30.77 o 
  -1   5  10       25.97       23.41      1.50 o 
   0   5  10      815.74      838.70     19.23 o 
   1   5  10       26.69       29.28      6.51 o 
   2   5  10     1428.96     1511.01     30.80 o 
   3   5  10      113.98      115.94      5.92 o 
   4   5  10      295.82      233.93     26.45 o 
   5   5  10      442.46      438.06     14.49 o 
   6   5  10      352.42      366.26     11.86 o 
   7   5  10       21.01       21.46      7.80 o 
   8   5  10       59.97       62.73     11.54 o 
   9   5  10       14.03       15.94      8.15 o 
  10   5  10      163.60      167.06     19.31 o 
 -10   6  10       64.70       42.17     23.38 o 
  -9   6  10       26.04       22.10      7.83 o 
  -8   6  10      164.01      198.00     11.53 o 
  -7   6  10      289.45      312.96     13.03 o 
  -6   6  10       35.97       42.70     10.00 o 
  -5   6  10      115.35      112.25      7.63 o 
  -4   6  10      207.55      220.13     10.43 o 
  -3   6  10      161.96      152.10      7.31 o 
  -2   6  10        7.40       10.13      2.46 o 
  -1   6  10       55.50       44.89      4.27 o 
   0   6  10       40.67       35.31      8.31 o 
   1   6  10       58.07       49.20      6.66 o 
   2   6  10        9.92        9.94      2.80 o 
   3   6  10      167.40      153.02      6.36 o 
   4   6  10      199.32      211.08      8.65 o 
   5   6  10      109.51      104.94      5.43 o 
   6   6  10       34.26       52.51     13.19 o 
   7   6  10      289.78      305.65     18.09 o 
   8   6  10      162.19      184.35     12.18 o 
   9   6  10       23.89       21.50     15.84 o 
  -9   7  10       27.90       27.32     11.06 o 
  -8   7  10       63.28       57.17      9.24 o 
  -7   7  10      113.86      114.62      8.32 o 
  -6   7  10      180.40      196.82     10.85 o 
  -5   7  10      260.94      278.93     10.54 o 
  -4   7  10      143.45      136.06      7.90 o 
  -3   7  10      982.12      974.47     27.14 o 
  -2   7  10       96.21       85.92      4.95 o 
  -1   7  10      578.65      585.00     19.70 o 
   0   7  10       23.88       24.51      5.43 o 
   1   7  10      584.53      592.56     20.32 o 
   2   7  10       93.82       85.94      5.17 o 
   3   7  10      989.46      988.08     26.47 o 
   4   7  10      140.51      134.76      5.92 o 
   5   7  10      257.37      294.79     15.12 o 
   6   7  10      176.47      201.74     12.59 o 
   7   7  10      115.48      118.55     27.37 o 
   8   7  10       61.05       51.26     25.08 o 
   9   7  10       31.19       30.16     21.56 o 
  -8   8  10        2.09        2.41      4.12 o 
  -7   8  10       30.49       25.40      9.57 o 
  -6   8  10      112.68      117.34     16.02 o 
  -5   8  10       36.50       34.14     11.80 o 
  -4   8  10      404.04      404.77     27.29 o 
  -3   8  10       66.19       64.43     15.03 o 
  -2   8  10       16.05       17.96      5.65 o 
  -1   8  10      506.70      500.34     15.77 o 
   0   8  10       52.39       52.26     11.16 o 
   1   8  10      510.35      509.68     15.51 o 
   2   8  10       15.73       10.97      3.17 o 
   3   8  10       69.16       65.93      6.04 o 
   4   8  10      409.87      447.81     18.20 o 
   5   8  10       34.54       30.02     10.45 o 
   6   8  10      108.54      109.76     20.19 o 
   7   8  10       30.29       28.97     15.26 o 
   8   8  10        2.71        5.17      4.06 o 
  -7   9  10        4.44        4.29      4.32 o 
  -6   9  10        1.60        2.50      4.68 o 
  -5   9  10       47.36       46.44     16.59 o 
  -4   9  10       29.95       32.40     10.05 o 
  -3   9  10        4.02        5.04      3.67 o 
  -2   9  10       99.13      101.69     12.18 o 
  -1   9  10      209.94      220.41     10.23 o 
   0   9  10        0.35        1.10      2.80 o 
   1   9  10      209.21      219.76      8.90 o 
   2   9  10       95.07       83.80      6.57 o 
   3   9  10        3.01        5.09      3.75 o 
   4   9  10       27.78       30.06     10.44 o 
   5   9  10       50.09       44.46     19.54 o 
   6   9  10        1.36        2.63      4.56 o 
   7   9  10        4.47        4.63      4.22 o 
  -6  10  10       58.78       43.34     21.67 o 
  -5  10  10       17.51       16.44      6.44 o 
  -4  10  10      147.84      155.31     10.62 o 
  -3  10  10      189.97      210.78     13.08 o 
  -2  10  10      329.00      317.04     14.15 o 
  -1  10  10       82.32       79.86     12.48 o 
   0  10  10      870.42      873.18     23.21 o 
   1  10  10       82.84       78.71     24.79 o 
   2  10  10      327.07      302.79     15.96 o 
   3  10  10      187.67      198.79     12.82 o 
   4  10  10      146.74      144.57      9.87 o 
   5  10  10       16.18       22.73     15.76 o 
   6  10  10       58.57       43.93     25.31 o 
  -5  11  10       70.18       74.77     14.15 o 
  -4  11  10       16.64       17.30      8.30 o 
  -3  11  10       56.95       60.73     11.18 o 
  -2  11  10       75.23       74.59     11.69 o 
  -1  11  10       82.75       77.82     10.96 o 
   0  11  10      212.08      197.09     15.42 o 
   1  11  10       82.49       74.25     25.67 o 
   2  11  10       78.40       85.43     12.62 o 
   3  11  10       54.84       56.80      9.82 o 
   4  11  10       17.58       20.39      9.30 o 
  -2  12  10      114.10      106.73     16.29 o 
  -1  12  10      201.12      213.88     29.61 o 
   0  12  10      118.08      115.36     14.86 o 
   1  12  10      200.73      189.52     26.80 o 
   2  12  10      118.72      110.36     14.73 o 
   1   0  11       11.24       12.12      2.44 o 
   2   0  11      148.78      155.79      4.66 o 
   3   0  11       14.61       20.17      4.22 o 
   4   0  11      280.04      269.89      8.18 o 
   5   0  11     1922.89     1940.67     35.70 o 
   6   0  11      183.97      173.06      6.35 o 
   7   0  11        1.17        2.26      2.47 o 
   8   0  11      146.89      147.49      6.31 o 
   9   0  11      480.38      502.59     15.17 o 
  10   0  11       25.44       23.25      7.16 o 
  11   0  11       97.12       82.13      9.14 o 
 -11   1  11       46.80       31.06     11.94 o 
 -10   1  11      285.35      296.34     11.69 o 
  -9   1  11       90.67       88.78     12.12 o 
  -8   1  11      199.86      189.14      7.71 o 
  -7   1  11      308.81      301.29     10.08 o 
  -6   1  11      514.16      503.79     12.40 o 
  -5   1  11       89.00       80.68      6.79 o 
  -4   1  11      661.66      614.66     13.74 o 
  -3   1  11       91.55       91.07      4.20 o 
  -2   1  11      529.92      490.96      8.21 o 
  -1   1  11      493.13      498.60      7.48 o 
   0   1  11     1273.54     1279.96     20.86 o 
   1   1  11      498.52      498.02      9.37 o 
   2   1  11      531.87      488.88     13.59 o 
   3   1  11       93.27       95.94      4.88 o 
   4   1  11      646.55      638.11     13.94 o 
   5   1  11       91.29       81.07      5.52 o 
   6   1  11      526.18      517.30     12.56 o 
   7   1  11      310.64      296.86      9.56 o 
   8   1  11      195.36      186.40      9.06 o 
   9   1  11       91.66       84.60     10.74 o 
  10   1  11      292.70      302.54     10.89 o 
  11   1  11       47.80       37.28     18.06 o 
 -11   2  11      217.82      209.45     14.88 o 
 -10   2  11       29.24       22.95      8.02 o 
  -9   2  11       60.53       56.72     12.53 o 
  -8   2  11       15.16       15.78      3.59 o 
  -7   2  11      403.44      382.97     12.05 o 
  -6   2  11       33.36       39.51      7.90 o 
  -5   2  11      227.11      199.82      7.68 o 
  -4   2  11       98.88       90.64      3.75 o 
  -3   2  11       78.15       71.77      3.37 o 
  -2   2  11      176.43      139.77      4.84 o 
  -1   2  11      905.88      905.34     12.19 o 
   0   2  11      570.98      568.30      8.48 o 
   1   2  11      900.09      908.05     14.02 o 
   2   2  11      180.20      159.14      5.71 o 
   3   2  11       83.16       73.17      4.88 o 
   4   2  11       96.51       94.02      4.90 o 
   5   2  11      230.53      207.23      7.68 o 
   6   2  11       33.65       44.11      5.00 o 
   7   2  11      402.18      403.89     13.65 o 
   8   2  11       15.62       14.67      5.02 o 
   9   2  11       65.50       64.10      8.97 o 
  10   2  11       30.55       26.16     11.59 o 
  11   2  11      212.44      200.44     19.36 o 
 -10   3  11       21.86       22.50      8.09 o 
  -9   3  11      137.40      127.46      9.48 o 
  -8   3  11       23.52       24.10      5.95 o 
  -7   3  11       76.01       69.42      6.81 o 
  -6   3  11      111.87       98.73      5.86 o 
  -5   3  11      470.69      474.92     11.78 o 
  -4   3  11      162.59      165.37      5.88 o 
  -3   3  11       19.22       17.43      1.65 o 
  -2   3  11      446.98      432.64     13.09 o 
  -1   3  11      668.41      666.43     12.99 o 
   0   3  11       11.37       14.91      3.71 o 
   1   3  11      666.84      658.37     12.89 o 
   2   3  11      459.20      441.02      9.07 o 
   3   3  11       18.32       17.26      3.13 o 
   4   3  11      177.46      184.74      7.25 o 
   5   3  11      461.74      489.31     12.51 o 
   6   3  11      111.61       96.77      7.04 o 
   7   3  11       79.68       81.55      8.96 o 
   8   3  11       22.90       19.85      6.01 o 
   9   3  11      141.65      154.38     12.43 o 
  10   3  11       24.23       24.58     11.34 o 
 -10   4  11        9.86        5.71      3.26 o 
  -9   4  11      233.33      236.40     12.54 o 
  -8   4  11       89.36       86.77     20.06 o 
  -7   4  11       18.07       26.75      7.15 o 
  -6   4  11      237.23      231.75      9.52 o 
  -5   4  11      212.44      169.69     22.02 o 
  -4   4  11      422.41      414.52      9.93 o 
  -3   4  11       30.24       25.69      5.41 o 
  -2   4  11      505.78      516.01     11.89 o 
  -1   4  11       29.92       32.45      2.84 o 
   0   4  11      757.06      739.56     16.31 o 
   1   4  11       29.85       41.00      5.76 o 
   2   4  11      516.20      515.02     11.53 o 
   3   4  11       35.44       32.46      6.23 o 
   4   4  11      416.93      411.89     10.21 o 
   5   4  11      202.37      209.71      8.63 o 
   6   4  11      243.87      244.55      9.58 o 
   7   4  11       18.69       21.04      5.90 o 
   8   4  11       87.48       93.57     12.11 o 
   9   4  11      226.21      222.31     13.33 o 
  10   4  11        9.15        3.28      3.99 o 
 -10   5  11       62.41       58.14     11.06 o 
  -9   5  11      435.15      442.42     14.15 o 
  -8   5  11       86.31       90.30     12.21 o 
  -7   5  11      246.58      240.66     10.77 o 
  -6   5  11       62.08       65.99     15.45 o 
  -5   5  11       45.83       43.28      9.16 o 
  -4   5  11      568.34      522.11     17.23 o 
  -3   5  11     1158.42     1129.55     25.43 o 
  -2   5  11      421.44      419.12     11.45 o 
  -1   5  11       23.56       28.72      5.73 o 
   0   5  11      598.81      609.53     16.13 o 
   1   5  11       21.77       25.41      5.97 o 
   2   5  11      422.57      433.28     12.60 o 
   3   5  11     1168.28     1136.01     23.09 o 
   4   5  11      569.49      486.46     19.36 o 
   5   5  11       50.20       49.41      9.47 o 
   6   5  11       59.45       55.98      5.21 o 
   7   5  11      249.59      251.57     14.42 o 
   8   5  11       88.84       75.59     10.48 o 
   9   5  11      437.42      433.05     16.88 o 
  10   5  11       62.77       32.08     43.63 o 
  -9   6  11       28.45       25.93      9.08 o 
  -8   6  11      383.68      439.80     16.49 o 
  -7   6  11       15.74       14.25      5.66 o 
  -6   6  11      147.05      148.95      9.53 o 
  -5   6  11        8.20        9.25      3.48 o 
  -4   6  11       57.38       48.93      5.35 o 
  -3   6  11      271.07      271.38     10.63 o 
  -2   6  11      324.81      313.63     10.58 o 
  -1   6  11       21.73       23.23      5.97 o 
   0   6  11       74.38       69.53     11.29 o 
   1   6  11       23.21       24.46      6.42 o 
   2   6  11      318.91      306.55      9.58 o 
   3   6  11      267.89      271.38      9.64 o 
   4   6  11       58.15       57.22     12.10 o 
   5   6  11        7.24        7.07      3.02 o 
   6   6  11      140.63      146.91     12.35 o 
   7   6  11       16.20       14.50      4.31 o 
   8   6  11      391.01      426.70     19.61 o 
   9   6  11       28.84       28.74     16.10 o 
  -9   7  11       15.78       13.01     19.26 o 
  -8   7  11       11.68        9.96      4.58 o 
  -7   7  11      563.23      608.61     20.22 o 
  -6   7  11      197.49      198.81      9.33 o 
  -5   7  11      220.01      224.83     10.51 o 
  -4   7  11      144.02      129.19      9.13 o 
  -3   7  11       87.16       87.74     20.83 o 
  -2   7  11      222.04      207.67     10.58 o 
  -1   7  11     1549.60     1545.53     43.48 o 
   0   7  11      109.68      120.26      7.66 o 
   1   7  11     1544.52     1559.39     43.34 o 
   2   7  11      216.95      206.28      7.62 o 
   3   7  11       88.70       88.52      6.85 o 
   4   7  11      139.72      140.37      6.79 o 
   5   7  11      216.07      226.83     13.15 o 
   6   7  11      198.94      216.28     14.65 o 
   7   7  11      558.88      601.45     25.21 o 
   8   7  11       11.90       14.14      6.23 o 
   9   7  11       13.94       21.93     11.91 o 
  -8   8  11      205.98      210.54     28.99 o 
  -7   8  11        0.26        1.09      4.19 o 
  -6   8  11      151.65      166.31     10.79 o 
  -5   8  11      182.52      170.94     10.24 o 
  -4   8  11      349.78      362.03     16.00 o 
  -3   8  11      178.63      174.30      9.41 o 
  -2   8  11      507.63      517.55     17.41 o 
  -1   8  11       29.44       29.63      8.15 o 
   0   8  11     1381.51     1468.66     32.70 o 
   1   8  11       29.88       25.20      7.32 o 
   2   8  11      511.48      515.34     15.04 o 
   3   8  11      178.70      173.49      7.95 o 
   4   8  11      347.55      371.04     18.47 o 
   5   8  11      181.78      167.14     22.72 o 
   6   8  11      150.04      160.08     12.44 o 
   7   8  11        0.34        2.69      7.03 o 
   8   8  11      210.81      227.08     30.57 o 
  -7   9  11      309.96      359.21     33.49 o 
  -6   9  11      259.65      266.37     13.21 o 
  -5   9  11       45.64       41.18     15.82 o 
  -4   9  11      114.14      104.81     11.56 o 
  -3   9  11       39.33       43.64     10.09 o 
  -2   9  11       47.61       45.30     13.58 o 
  -1   9  11       10.22       14.40      4.28 o 
   0   9  11       22.79       21.90      6.15 o 
   1   9  11        9.09       11.66      5.57 o 
   2   9  11       46.44       44.59      7.28 o 
   3   9  11       40.22       42.45     14.30 o 
   4   9  11      114.82      102.26     11.74 o 
   5   9  11       42.95       41.48     15.70 o 
   6   9  11      257.49      283.76     19.45 o 
  -6  10  11       37.83       21.36     15.54 o 
  -5  10  11      135.10      145.96     11.37 o 
  -4  10  11       64.49       62.49     15.76 o 
  -3  10  11        6.67        6.27      2.80 o 
  -2  10  11      607.69      599.19     21.38 o 
  -1  10  11        5.42        3.57      2.25 o 
   0  10  11      214.52      240.40     13.49 o 
   2  10  11      615.11      642.47     26.29 o 
   3  10  11        6.60        1.83      4.03 o 
   4  10  11       62.66       40.73     20.73 o 
   5  10  11      136.02      148.53     23.92 o 
  -4  11  11       58.12       41.51     18.97 o 
  -3  11  11       27.96       19.50      9.58 o 
  -2  11  11      126.21      112.06     10.26 o 
  -1  11  11      199.61      209.06     11.86 o 
   0  11  11       79.43       62.44     55.50 o 
   1  11  11      203.61      206.98     12.93 o 
   2  11  11      123.34      108.35     13.20 o 
   3  11  11       27.22       17.25     13.18 o 
   0  12  11       17.61       21.98     23.92 o 
   0   0  12     7084.75     7061.10    219.43 o 
   1   0  12      882.91      874.20     18.79 o 
   2   0  12      137.59      118.75      5.32 o 
   3   0  12       42.95       38.11      4.57 o 
   4   0  12      154.16      143.05      6.62 o 
   5   0  12        0.94        1.94      1.82 o 
   6   0  12      693.44      731.46     20.49 o 
   7   0  12        0.05        3.06      1.77 o 
   8   0  12      325.67      330.72     12.56 o 
   9   0  12       59.96       63.09     16.12 o 
  10   0  12      228.01      226.63      9.89 o 
  11   0  12        3.37        2.88      2.58 o 
 -10   1  12       71.04       54.34     17.88 o 
  -9   1  12      348.99      363.85     13.45 o 
  -8   1  12      210.98      202.88      9.23 o 
  -7   1  12      450.97      459.04     12.79 o 
  -6   1  12      366.79      381.72     12.24 o 
  -5   1  12      490.43      505.62     12.01 o 
  -4   1  12      262.11      247.45      8.10 o 
  -3   1  12       16.03       18.03      3.40 o 
  -2   1  12      265.25      255.57      8.12 o 
  -1   1  12      476.23      462.28      8.21 o 
   0   1  12      844.05      868.79     14.31 o 
   1   1  12      475.35      451.97     10.35 o 
   2   1  12      262.12      261.31      9.15 o 
   3   1  12       15.30       16.62      3.68 o 
   4   1  12      257.90      254.00      7.90 o 
   5   1  12      503.93      514.52     12.37 o 
   6   1  12      376.33      397.90     12.56 o 
   7   1  12      454.60      463.48     12.68 o 
   8   1  12      210.95      205.67     10.75 o 
   9   1  12      342.69      338.02     12.45 o 
  10   1  12       70.65       62.74      7.27 o 
 -10   2  12       65.92       69.21     12.35 o 
  -9   2  12        9.61        9.00      3.39 o 
  -8   2  12      311.45      312.00     11.91 o 
  -7   2  12       12.83       12.58      3.86 o 
  -6   2  12      735.99      751.48     19.07 o 
  -5   2  12      692.90      690.43     15.13 o 
  -4   2  12       82.89       83.82      5.18 o 
  -3   2  12      268.80      246.33      8.67 o 
  -2   2  12      189.52      166.20      5.74 o 
  -1   2  12      748.51      743.88     12.81 o 
   0   2  12     2438.01     2454.34     36.03 o 
   1   2  12      740.62      730.86     13.86 o 
   2   2  12      191.41      187.29      5.96 o 
   3   2  12      271.51      246.89      7.58 o 
   4   2  12       84.15       83.75      6.03 o 
   5   2  12      698.02      719.09     15.50 o 
   6   2  12      731.55      740.67     18.69 o 
   7   2  12       14.85       16.42      4.24 o 
   8   2  12      319.74      319.29     13.73 o 
   9   2  12        9.98       12.14      4.55 o 
  10   2  12       66.28       66.89     14.01 o 
 -10   3  12       70.79       53.74     18.17 o 
  -9   3  12      162.83      171.87      9.98 o 
  -8   3  12       22.30       24.46      6.20 o 
  -7   3  12      394.16      410.29     13.44 o 
  -6   3  12       35.08       34.26      4.05 o 
  -5   3  12      629.91      618.89     19.75 o 
  -4   3  12      165.07      152.27      5.05 o 
  -3   3  12      487.12      471.33     13.04 o 
  -2   3  12       39.97       42.84      4.81 o 
  -1   3  12     1591.88     1575.19     29.43 o 
   0   3  12      296.47      297.33      9.60 o 
   1   3  12     1579.34     1595.59     30.69 o 
   2   3  12       41.07       38.85      3.99 o 
   3   3  12      493.02      466.26     11.87 o 
   4   3  12      158.80      153.02      5.66 o 
   5   3  12      620.41      611.97     17.64 o 
   6   3  12       37.23       47.60      8.68 o 
   7   3  12      388.96      399.54     12.97 o 
   8   3  12       20.22       20.25      6.40 o 
   9   3  12      165.84      173.02     11.44 o 
  10   3  12       71.23       59.24     12.38 o 
 -10   4  12       62.86       44.22      8.68 o 
  -9   4  12      135.67      140.24     10.12 o 
  -8   4  12      164.90      166.49     10.69 o 
  -7   4  12      488.52      471.32     16.75 o 
  -6   4  12      413.11      430.45     14.29 o 
  -5   4  12       34.61       36.31      8.35 o 
  -4   4  12       49.52       58.13      7.50 o 
  -3   4  12      311.34      321.20     10.10 o 
  -2   4  12       39.34       27.63      3.76 o 
  -1   4  12      148.88      146.91      7.27 o 
   0   4  12       11.87       17.76      4.52 o 
   1   4  12      151.06      147.34      7.04 o 
   2   4  12       42.00       36.56      6.88 o 
   3   4  12      298.33      299.16      8.54 o 
   4   4  12       49.30       54.84      4.80 o 
   5   4  12       35.51       37.34      7.84 o 
   6   4  12      418.26      439.79     13.78 o 
   7   4  12      490.25      477.65     17.95 o 
   8   4  12      162.16      169.32     11.73 o 
   9   4  12      133.00      137.45     12.86 o 
  10   4  12       64.91       49.15     19.43 o 
  -9   5  12       57.74       49.00     16.38 o 
  -8   5  12      230.32      232.44     11.28 o 
  -7   5  12      371.27      373.77     12.79 o 
  -6   5  12      123.23      122.43      9.00 o 
  -5   5  12       78.29       82.63     10.70 o 
  -4   5  12      246.10      250.13     10.11 o 
  -3   5  12      115.03      113.59      5.62 o 
  -2   5  12      715.10      697.51     17.69 o 
  -1   5  12      460.60      436.89     20.09 o 
   0   5  12      153.25      137.65      7.63 o 
   1   5  12      468.46      459.18     13.18 o 
   2   5  12      719.85      689.95     18.93 o 
   3   5  12      121.55      118.60      5.57 o 
   4   5  12      252.50      259.46     10.32 o 
   5   5  12       73.00       74.61      6.15 o 
   6   5  12      125.41      127.94      6.99 o 
   7   5  12      369.78      377.54     16.55 o 
   8   5  12      229.98      223.48     13.24 o 
   9   5  12       60.71       42.16     24.27 o 
  -9   6  12      246.20      254.43     16.71 o 
  -8   6  12       15.01       11.01      4.25 o 
  -7   6  12        7.03        8.76      4.60 o 
  -6   6  12      212.66      216.37     10.27 o 
  -5   6  12       43.24       40.92     11.45 o 
  -4   6  12       73.43       76.05      7.06 o 
  -3   6  12      834.98      848.74     27.28 o 
  -2   6  12      207.16      208.27     11.00 o 
  -1   6  12      487.65      492.82     16.54 o 
   0   6  12      277.35      261.60     10.36 o 
   1   6  12      479.30      503.87     16.65 o 
   2   6  12      216.02      211.89      8.25 o 
   3   6  12      859.21      871.71     23.86 o 
   4   6  12       68.38       72.92      8.55 o 
   5   6  12       42.38       40.32     11.92 o 
   6   6  12      214.16      224.68     16.46 o 
   7   6  12        7.66        8.00      4.10 o 
   8   6  12       15.05       12.77      6.45 o 
   9   6  12      247.26      277.25     36.11 o 
  -8   7  12       26.26       21.43     11.33 o 
  -7   7  12      150.26      166.78     13.54 o 
  -6   7  12       30.43       24.52      8.95 o 
  -5   7  12       20.57       20.44      7.48 o 
  -4   7  12       65.32       55.91     13.14 o 
  -3   7  12     1065.32     1064.71     30.77 o 
  -2   7  12      122.69      135.77      8.45 o 
  -1   7  12      376.97      403.85     13.93 o 
   0   7  12      131.02      144.34      9.56 o 
   1   7  12      373.68      392.78     13.02 o 
   2   7  12      115.94      121.38      5.86 o 
   3   7  12     1058.43     1037.09     25.97 o 
   4   7  12       72.34       62.46      5.90 o 
   5   7  12       18.27       18.86      7.04 o 
   6   7  12       28.52       27.61      9.76 o 
   7   7  12      147.93      148.76     12.48 o 
   8   7  12       24.40       25.29     16.28 o 
  -7   8  12       58.70       43.78     21.84 o 
  -6   8  12       56.74       53.82     20.43 o 
  -5   8  12       40.58       37.11     15.23 o 
  -4   8  12       67.89       85.97     22.23 o 
  -3   8  12      532.20      561.20     22.27 o 
  -2   8  12      325.56      344.88     13.65 o 
  -1   8  12        3.95        4.61      2.54 o 
   0   8  12       30.98       31.23      7.17 o 
   1   8  12        4.72        3.04      2.40 o 
   2   8  12      334.17      335.39     11.90 o 
   3   8  12      521.77      554.94     18.22 o 
   4   8  12       67.80       84.99     18.82 o 
   5   8  12       37.70       34.29     14.99 o 
   6   8  12       56.06       52.37      9.21 o 
   7   8  12       58.47       42.62     30.35 o 
  -6   9  12       12.15        6.57      4.42 o 
  -5   9  12      185.85      196.64     12.49 o 
  -4   9  12       18.40       21.56      7.21 o 
  -3   9  12        7.42        8.69      3.95 o 
  -2   9  12       26.81       38.30      9.73 o 
  -1   9  12      110.63      110.70      9.88 o 
   0   9  12      125.11      122.35      8.87 o 
   1   9  12      110.42      111.11      8.02 o 
   2   9  12       24.31       26.94      9.72 o 
   3   9  12        6.27        6.85      3.53 o 
   4   9  12       15.07       15.84      5.50 o 
   5   9  12      185.55      194.45     13.99 o 
   6   9  12       11.15        8.93      8.42 o 
  -5  10  12       94.57       87.66     33.68 o 
  -4  10  12      103.05      102.84     11.54 o 
  -3  10  12      405.94      410.18     15.47 o 
  -2  10  12        1.17        1.91      2.96 o 
  -1  10  12      169.07      169.56      8.35 o 
   0  10  12       20.22       13.74      6.30 o 
   1  10  12      172.61      162.21     25.84 o 
   2  10  12        0.94        1.97      4.33 o 
   3  10  12      397.02      423.39     18.77 o 
   4  10  12      101.71      109.66     13.44 o 
  -3  11  12       43.39       37.55     18.32 o 
  -2  11  12       72.94       60.97     10.66 o 
  -1  11  12       31.14       20.60     11.41 o 
   0  11  12       64.87       43.46     30.46 o 
   1  11  12       32.94       24.93     10.54 o 
   2  11  12       73.95       75.66     11.62 o 
   3  11  12       42.68       25.11     36.32 o 
   1   0  13      759.53      760.56     14.47 o 
   2   0  13      156.50      147.37      5.59 o 
   3   0  13      537.51      480.06     12.30 o 
   4   0  13      232.22      208.78      7.47 o 
   5   0  13        1.66        2.38      2.63 o 
   6   0  13        0.46        2.57      1.91 o 
   7   0  13      488.04      471.50     12.56 o 
   8   0  13       49.86       36.64      9.53 o 
   9   0  13       80.86       86.00      7.11 o 
  10   0  13       74.96       70.62     10.71 o 
 -10   1  13       21.19       19.35      8.05 o 
  -9   1  13       60.16       51.47     13.06 o 
  -8   1  13       38.26       35.36      8.72 o 
  -7   1  13      470.39      439.70     12.48 o 
  -6   1  13      134.04      119.62      5.79 o 
  -5   1  13       92.80       95.02      5.23 o 
  -4   1  13      174.48      173.00      7.22 o 
  -3   1  13      592.21      582.41     12.24 o 
  -2   1  13      532.01      535.30     10.95 o 
  -1   1  13      193.74      188.75      4.80 o 
   0   1  13     1153.94     1180.68     23.27 o 
   1   1  13      199.39      186.37      5.97 o 
   2   1  13      532.14      537.41     12.65 o 
   3   1  13      607.31      616.82     13.92 o 
   4   1  13      171.85      169.81      6.22 o 
   5   1  13       86.17       87.07      5.04 o 
   6   1  13      133.32      123.87      5.92 o 
   7   1  13      471.42      460.38     13.91 o 
   8   1  13       38.07       40.48      9.30 o 
   9   1  13       56.81       44.04     14.70 o 
  10   1  13       21.77       15.90      6.95 o 
 -10   2  13       81.62       62.67     21.44 o 
  -9   2  13       94.38       87.58     15.30 o 
  -8   2  13      231.42      218.17     11.89 o 
  -7   2  13       13.97       14.33      4.57 o 
  -6   2  13       26.05       26.18      6.07 o 
  -5   2  13      304.83      282.28      9.93 o 
  -4   2  13      354.15      342.14      9.02 o 
  -3   2  13      735.04      727.07     15.43 o 
  -2   2  13       49.39       47.11      2.41 o 
  -1   2  13      592.34      597.01     11.69 o 
   0   2  13      620.95      602.77     12.18 o 
   1   2  13      595.40      585.65     13.18 o 
   2   2  13       47.29       45.94      4.09 o 
   3   2  13      737.85      737.49     16.42 o 
   4   2  13      339.55      331.23      9.18 o 
   5   2  13      309.61      292.61      9.90 o 
   6   2  13       26.30       26.88      5.57 o 
   7   2  13       13.09       11.43      3.74 o 
   8   2  13      226.58      199.17      8.71 o 
   9   2  13       96.43       91.53      6.91 o 
  10   2  13       84.23       70.64     12.17 o 
 -10   3  13       89.07       71.08     18.58 o 
  -9   3  13      133.16      136.14      8.79 o 
  -8   3  13      115.96      114.85      8.96 o 
  -7   3  13       18.62       18.41      5.87 o 
  -6   3  13       24.56       25.99      5.83 o 
  -5   3  13      298.81      306.86     11.35 o 
  -4   3  13      326.21      303.14     11.36 o 
  -3   3  13       86.54       83.16      6.15 o 
  -2   3  13        5.49        3.53      2.44 o 
  -1   3  13       89.13       79.04      4.17 o 
   0   3  13       50.52       48.21     10.73 o 
   1   3  13       88.44       78.14      4.50 o 
   2   3  13        4.93        3.10      1.95 o 
   3   3  13       84.62       74.87      5.60 o 
   4   3  13      330.56      307.39     10.58 o 
   5   3  13      299.87      314.19     10.89 o 
   6   3  13       27.29       21.76      5.29 o 
   7   3  13       18.83       18.75      4.51 o 
   8   3  13      113.52      113.26      7.93 o 
   9   3  13      133.25      134.24     11.25 o 
  10   3  13       88.14       72.56      9.01 o 
  -9   4  13       44.77       37.79     13.39 o 
  -8   4  13      149.96      150.61     10.50 o 
  -7   4  13      410.75      396.95     13.53 o 
  -6   4  13       29.75       28.97      8.18 o 
  -5   4  13      746.02      733.90     20.83 o 
  -4   4  13       19.01       24.54      5.43 o 
  -3   4  13      140.92      121.63      5.64 o 
  -2   4  13      693.20      696.90     16.37 o 
  -1   4  13     1176.71     1147.74     34.94 o 
   0   4  13      264.75      272.72      9.74 o 
   1   4  13     1161.08     1121.67     26.46 o 
   2   4  13      691.48      676.00     15.70 o 
   3   4  13      142.96      122.82      5.67 o 
   4   4  13       15.32       19.91      4.90 o 
   5   4  13      735.02      778.38     21.06 o 
   6   4  13       28.14       27.26      7.54 o 
   7   4  13      401.19      386.89     12.92 o 
   8   4  13      148.02      149.05     13.10 o 
   9   4  13       44.94       37.00     15.77 o 
  -9   5  13       29.44       18.94      8.78 o 
  -8   5  13      274.06      270.97     10.34 o 
  -7   5  13       58.95       53.95     15.00 o 
  -6   5  13      572.30      586.37     22.71 o 
  -5   5  13      228.58      235.04      9.58 o 
  -4   5  13      132.57      122.82      5.94 o 
  -3   5  13       53.94       62.13     13.92 o 
  -2   5  13      522.88      480.47     18.45 o 
  -1   5  13      651.19      639.15     18.17 o 
   0   5  13       51.57       50.22      9.28 o 
   1   5  13      642.38      647.43     17.38 o 
   2   5  13      522.94      500.86     14.99 o 
   3   5  13       56.35       61.94      8.13 o 
   4   5  13      130.59      117.33      7.38 o 
   5   5  13      236.36      240.33      9.18 o 
   6   5  13      574.27      586.15     22.57 o 
   7   5  13       58.46       47.53     22.57 o 
   8   5  13      274.36      291.47     14.47 o 
   9   5  13       27.84       23.61      9.08 o 
  -9   6  13       79.35       38.60     57.22 o 
  -8   6  13       20.99       14.82      8.13 o 
  -7   6  13      321.31      333.85     15.76 o 
  -6   6  13       57.90       48.75     17.09 o 
  -5   6  13      488.22      489.13     19.89 o 
  -4   6  13       74.65       79.70     20.32 o 
  -3   6  13       32.41       25.36      6.58 o 
  -2   6  13       42.15       38.22     10.03 o 
  -1   6  13      344.61      343.11     12.36 o 
   0   6  13      244.76      235.28      9.58 o 
   1   6  13      358.97      362.61     12.49 o 
   2   6  13       39.74       34.12      7.37 o 
   3   6  13       31.14       30.77      6.68 o 
   4   6  13       78.17       85.46      8.07 o 
   5   6  13      488.37      496.07     18.83 o 
   6   6  13       56.82       57.15     14.70 o 
   7   6  13      330.95      371.33     18.62 o 
   8   6  13       19.98       14.60      7.24 o 
   9   6  13       77.04       57.29     54.67 o 
  -8   7  13      166.43      178.01     26.87 o 
  -7   7  13        3.41        3.82      3.01 o 
  -6   7  13      189.68      205.08     13.28 o 
  -5   7  13       17.61       17.98      7.34 o 
  -4   7  13      123.46      125.14     11.50 o 
  -3   7  13       27.63       25.45      7.99 o 
  -2   7  13      116.40      116.50     10.56 o 
  -1   7  13       74.86       74.31     16.45 o 
   0   7  13      440.83      444.06     14.49 o 
   1   7  13       74.69       78.65      8.44 o 
   2   7  13      120.28      121.06      6.10 o 
   3   7  13       25.87       23.30      7.33 o 
   4   7  13      120.23      118.09      7.51 o 
   5   7  13       17.99       15.82      5.32 o 
   6   7  13      191.05      201.76     12.80 o 
   7   7  13        3.43        2.34      3.99 o 
   8   7  13      164.50      188.54     27.27 o 
  -7   8  13      165.56      165.76     15.24 o 
  -6   8  13       39.91       36.25     16.48 o 
  -5   8  13        2.13        2.34      4.75 o 
  -4   8  13       46.96       46.65     16.42 o 
  -3   8  13       74.05       64.85     19.84 o 
  -2   8  13      163.75      168.67     12.19 o 
  -1   8  13      179.09      180.40      8.88 o 
   0   8  13        0.05        0.77      3.08 o 
   1   8  13      182.74      188.04      9.91 o 
   2   8  13      162.66      161.54      7.97 o 
   3   8  13       71.90       65.15      5.64 o 
   4   8  13       46.32       48.53     15.31 o 
   5   8  13        1.37        4.34      4.91 o 
   6   8  13       40.03       47.26      8.70 o 
   7   8  13      169.29      175.85     25.96 o 
  -6   9  13       98.44       74.53     35.04 o 
  -5   9  13       84.57       96.63     11.30 o 
  -4   9  13      280.99      277.51     12.64 o 
  -3   9  13       42.01       33.73     11.62 o 
  -2   9  13      320.53      329.38     16.60 o 
  -1   9  13       54.44       46.66     14.66 o 
   0   9  13      447.65      462.29     14.86 o 
   1   9  13       54.07       43.64     14.18 o 
   2   9  13      313.92      318.81     16.89 o 
   3   9  13       41.83       31.13     14.66 o 
   4   9  13      284.00      283.55     16.18 o 
   5   9  13       83.58       73.43     23.05 o 
  -5  10  13       27.07       14.49     15.32 o 
  -4  10  13       57.06       40.70     16.37 o 
  -3  10  13      114.58      107.79     11.21 o 
  -2  10  13       91.66       93.98     12.91 o 
  -1  10  13      459.85      463.17     15.97 o 
   0  10  13        9.18        8.64      3.22 o 
   1  10  13      466.25      484.34     24.77 o 
   2  10  13       92.99       92.91     10.52 o 
   3  10  13      116.50      112.49     11.53 o 
   4  10  13       57.84       42.46     15.23 o 
   5  10  13       27.83       14.34     17.17 o 
  -2  11  13      202.54      187.87     21.68 o 
  -1  11  13       17.32        9.59      8.00 o 
   0  11  13       39.40       35.58     28.19 o 
   1  11  13       17.69       14.91     20.95 o 
   2  11  13      204.98      222.39     29.19 o 
   0   0  14      166.82      185.59     10.10 o 
   1   0  14     4250.38     4266.16     69.88 o 
   2   0  14      249.54      259.35      7.75 o 
   3   0  14       33.55       41.95      6.80 o 
   4   0  14      488.00      466.82     14.10 o 
   5   0  14      220.64      243.32      8.65 o 
   6   0  14       26.01       36.31      8.09 o 
   7   0  14       64.73       59.20      6.85 o 
   8   0  14      142.56      144.20      9.78 o 
   9   0  14      171.27      150.44      9.67 o 
  10   0  14        0.11       -0.27      3.05 o 
 -10   1  14        9.23        8.19      4.61 o 
  -9   1  14        5.05        5.10      4.29 o 
  -8   1  14      260.72      289.59     13.50 o 
  -7   1  14      318.17      314.52     12.25 o 
  -6   1  14       79.28       83.43      5.56 o 
  -5   1  14       53.07       53.96      7.88 o 
  -4   1  14       21.22       23.73      3.12 o 
  -3   1  14       37.38       50.07      4.38 o 
  -2   1  14      117.55      112.35      5.26 o 
  -1   1  14      187.87      177.56      6.14 o 
   0   1  14     1850.27     1805.84     47.93 o 
   1   1  14      177.77      170.25      8.27 o 
   2   1  14      111.28      104.82      5.64 o 
   3   1  14       39.10       53.40      5.95 o 
   4   1  14       22.22       24.44      5.58 o 
   5   1  14       56.91       54.35      6.39 o 
   6   1  14       75.21       78.02      5.87 o 
   7   1  14      319.87      310.44     13.38 o 
   8   1  14      262.57      297.07     12.83 o 
   9   1  14        4.74        6.70      3.21 o 
  10   1  14        9.49        9.18      4.95 o 
 -10   2  14        9.96        8.42      4.45 o 
  -9   2  14      131.21      120.20     15.26 o 
  -8   2  14      370.31      377.63     14.42 o 
  -7   2  14      472.95      482.18     14.75 o 
  -6   2  14       87.32       90.11     11.75 o 
  -5   2  14        0.14        2.05      3.14 o 
  -4   2  14      477.12      451.80     15.68 o 
  -3   2  14      658.54      619.87     13.88 o 
  -2   2  14      900.90      877.52     20.48 o 
  -1   2  14      412.08      390.93     11.74 o 
   0   2  14       86.52       81.14      4.54 o 
   1   2  14      430.27      403.38     12.27 o 
   2   2  14      904.62      863.87     28.45 o 
   3   2  14      667.64      620.98     14.15 o 
   4   2  14      476.95      478.44     15.27 o 
   5   2  14        0.48        1.21      2.46 o 
   6   2  14       89.57       85.38      7.70 o 
   7   2  14      477.02      501.57     14.83 o 
   8   2  14      366.59      363.81     13.74 o 
   9   2  14      134.44      119.06      7.89 o 
  10   2  14        9.87       10.12      6.16 o 
  -9   3  14      133.49      127.15     12.15 o 
  -8   3  14      192.43      189.70      9.39 o 
  -7   3  14      184.71      211.61      9.46 o 
  -6   3  14      544.62      531.26     15.65 o 
  -5   3  14      176.09      191.21      8.52 o 
  -4   3  14      446.03      457.49     14.68 o 
  -3   3  14      222.38      213.87      9.56 o 
  -2   3  14     1305.27     1275.45     27.17 o 
  -1   3  14      202.45      206.20      6.14 o 
   0   3  14      223.44      202.45      7.93 o 
   1   3  14      192.67      199.19      7.95 o 
   2   3  14     1310.69     1234.28     24.69 o 
   3   3  14      215.28      215.72      9.09 o 
   4   3  14      444.08      459.52     13.37 o 
   5   3  14      171.67      180.24      7.36 o 
   6   3  14      545.70      546.01     15.69 o 
   7   3  14      189.28      211.64      9.87 o 
   8   3  14      187.36      175.39     10.32 o 
   9   3  14      132.73      120.39     10.11 o 
  -9   4  14       12.91        8.62      3.32 o 
  -8   4  14       12.75       11.50      3.84 o 
  -7   4  14      358.59      375.19     13.89 o 
  -6   4  14      160.05      163.65     13.27 o 
  -5   4  14      453.57      446.27     13.52 o 
  -4   4  14      354.72      351.88     12.51 o 
  -3   4  14      173.92      160.50      8.16 o 
  -2   4  14      293.10      283.88     13.33 o 
  -1   4  14      134.18      130.07      7.23 o 
   0   4  14     1085.02     1103.22     24.98 o 
   1   4  14      125.88      126.92      6.89 o 
   2   4  14      282.43      266.57      9.52 o 
   3   4  14      174.61      162.79      6.60 o 
   4   4  14      364.93      365.93     11.07 o 
   5   4  14      450.64      463.00     14.11 o 
   6   4  14      164.19      169.53     10.50 o 
   7   4  14      355.82      372.43     12.81 o 
   8   4  14       13.42       11.51      7.55 o 
   9   4  14       12.56       11.69      5.57 o 
  -9   5  14       18.76       11.52     14.35 o 
  -8   5  14       25.65       20.44      8.77 o 
  -7   5  14       69.77       66.46     23.73 o 
  -6   5  14      120.24      128.52     16.57 o 
  -5   5  14      213.61      214.18     12.04 o 
  -4   5  14       42.13       44.47     12.18 o 
  -3   5  14      119.89      120.41      9.79 o 
  -2   5  14      505.55      529.17     18.75 o 
  -1   5  14     1012.36     1007.96     30.37 o 
   0   5  14      126.02      141.65      8.32 o 
   1   5  14     1015.91     1068.86     31.98 o 
   2   5  14      501.10      512.39     14.32 o 
   3   5  14      117.55      115.23      6.58 o 
   4   5  14       40.40       48.39      9.90 o 
   5   5  14      217.49      208.70      9.36 o 
   6   5  14      121.26      124.18      8.01 o 
   7   5  14       71.82       69.12     21.18 o 
   8   5  14       26.96       18.65     11.65 o 
   9   5  14       19.07        9.23      7.62 o 
  -8   6  14       60.92       36.49     20.08 o 
  -7   6  14       83.08       83.29     15.04 o 
  -6   6  14       37.20       36.59     14.50 o 
  -5   6  14      334.66      342.07     14.65 o 
  -4   6  14      419.37      400.05     16.84 o 
  -3   6  14       36.49       48.63     10.91 o 
  -2   6  14      263.25      274.88     12.22 o 
  -1   6  14      450.73      441.02     14.17 o 
   0   6  14      225.60      219.83     10.06 o 
   1   6  14      453.24      451.57     14.22 o 
   2   6  14      271.11      281.46      9.53 o 
   3   6  14       36.41       50.76     10.95 o 
   4   6  14      404.42      405.85     14.28 o 
   5   6  14      334.63      347.49     11.71 o 
   6   6  14       39.08       41.51     12.51 o 
   7   6  14       85.35       70.44     27.63 o 
   8   6  14       61.78       35.00     18.71 o 
  -7   7  14      108.83      102.76      9.79 o 
  -6   7  14        6.92       11.15      5.10 o 
  -5   7  14       35.91       34.03     12.26 o 
  -4   7  14      151.10      150.03     12.76 o 
  -3   7  14        2.73        7.54      3.71 o 
  -2   7  14       67.38       74.36      8.08 o 
  -1   7  14       54.68       53.85     13.06 o 
   0   7  14       53.16       42.08     10.62 o 
   1   7  14       52.04       46.87     12.61 o 
   2   7  14       63.73       64.56     15.18 o 
   3   7  14        1.62        3.56      2.98 o 
   4   7  14      152.53      150.09      7.86 o 
   5   7  14       38.80       39.20     14.64 o 
   6   7  14        6.02        4.85      3.28 o 
   7   7  14      107.66      107.16     14.64 o 
  -6   8  14       32.78       21.74     12.13 o 
  -5   8  14      320.22      339.62     14.80 o 
  -4   8  14       70.22       70.50     22.80 o 
  -3   8  14        2.36        6.03      3.41 o 
  -2   8  14      404.39      426.42     16.51 o 
  -1   8  14      151.84      148.72     10.18 o 
   0   8  14      182.11      181.12      9.28 o 
   1   8  14      154.71      154.76     10.08 o 
   2   8  14      406.95      406.48     13.82 o 
   3   8  14        3.21        3.59      2.88 o 
   4   8  14       73.68       72.71     28.66 o 
   5   8  14      324.38      352.62     17.57 o 
   6   8  14       33.76       24.36     13.11 o 
  -5   9  14      103.73      112.16     18.21 o 
  -4   9  14       61.83       61.25     18.56 o 
  -3   9  14      123.16      125.63     10.24 o 
  -2   9  14      111.90      100.86     13.29 o 
  -1   9  14       48.22       40.01     17.47 o 
   0   9  14        0.02        2.84      2.60 o 
   1   9  14       45.75       41.28     12.91 o 
   2   9  14      116.01      105.54     11.61 o 
   3   9  14      127.33      138.39     10.21 o 
   4   9  14       59.57       52.92     21.82 o 
   5   9  14      108.95      122.93     12.19 o 
  -4  10  14      103.72       84.13     14.30 o 
  -3  10  14       16.79       13.28      8.28 o 
  -2  10  14        6.80        7.00      4.42 o 
  -1  10  14      217.34      204.46     12.75 o 
   0  10  14        2.85        3.12      4.27 o 
   1  10  14      216.79      207.13     11.98 o 
   2  10  14        5.40        6.45      5.76 o 
   3  10  14       17.22       11.61      6.63 o 
   4  10  14       99.26       94.45     13.66 o 
   1   0  15      218.15      226.45      6.91 o 
   2   0  15       15.74       12.13      3.18 o 
   3   0  15     2528.64     2654.58     60.47 o 
   4   0  15      197.07      174.84      6.86 o 
   5   0  15       36.44       46.60     10.46 o 
   6   0  15       22.30       23.54      5.95 o 
   7   0  15        4.97        5.87      2.17 o 
   8   0  15       33.80       30.97     11.23 o 
   9   0  15       36.35       31.97     11.90 o 
  -9   1  15       16.01        9.28      5.40 o 
  -8   1  15      381.86      397.27     16.66 o 
  -7   1  15      156.43      148.60      9.87 o 
  -6   1  15       91.60       87.03     11.90 o 
  -5   1  15      167.22      189.51      8.86 o 
  -4   1  15      479.18      512.37     16.64 o 
  -3   1  15      112.47      104.76      4.74 o 
  -2   1  15       53.65       52.71      4.59 o 
  -1   1  15      139.74      130.56      4.44 o 
   0   1  15      107.68      112.83      5.02 o 
   1   1  15      142.16      136.06      6.60 o 
   2   1  15       56.45       57.88      6.35 o 
   3   1  15      111.98      101.98      5.04 o 
   4   1  15      475.01      514.49     14.34 o 
   5   1  15      166.24      184.55      7.13 o 
   6   1  15       89.24       81.50      6.32 o 
   7   1  15      156.63      153.29      9.31 o 
   8   1  15      379.51      403.31     14.66 o 
   9   1  15       15.56       14.45      6.13 o 
  -9   2  15       62.38       52.54     18.39 o 
  -8   2  15       43.39       41.18     11.33 o 
  -7   2  15       34.19       32.71      9.83 o 
  -6   2  15      226.81      198.73      9.55 o 
  -5   2  15      101.29       98.26      7.49 o 
  -4   2  15       18.12       20.97      5.08 o 
  -3   2  15      248.39      251.64     10.08 o 
  -2   2  15      187.56      163.50      7.04 o 
  -1   2  15       93.94       87.70      4.94 o 
   0   2  15     1152.09     1149.17     25.60 o 
   1   2  15       89.39       83.01      5.96 o 
   2   2  15      183.47      160.96      6.11 o 
   3   2  15      244.41      246.57      9.19 o 
   4   2  15       17.98       20.83      5.86 o 
   5   2  15       93.55       94.92      6.82 o 
   6   2  15      222.97      208.89     10.22 o 
   7   2  15       34.12       38.41      9.64 o 
   8   2  15       43.33       32.68     11.43 o 
   9   2  15       61.01       56.37      9.08 o 
  -9   3  15      181.62      178.74     14.64 o 
  -8   3  15       22.80       18.90      8.76 o 
  -7   3  15      206.67      213.58      9.85 o 
  -6   3  15       22.63       23.28      6.86 o 
  -5   3  15       26.01       22.57      7.79 o 
  -4   3  15      161.56      171.62      9.76 o 
  -3   3  15       36.35       34.40      4.47 o 
  -2   3  15      448.93      441.99     17.82 o 
  -1   3  15       10.84       14.79      4.05 o 
   0   3  15      867.53      857.62     26.01 o 
   1   3  15       12.08       11.13      2.91 o 
   2   3  15      445.70      433.90     13.91 o 
   3   3  15       35.83       43.47      9.28 o 
   4   3  15      170.84      174.85      7.32 o 
   5   3  15       27.61       27.29      7.88 o 
   6   3  15       22.93       21.92      5.87 o 
   7   3  15      206.03      209.97      9.44 o 
   8   3  15       24.48       17.66      7.11 o 
   9   3  15      180.40      202.35     16.09 o 
  -9   4  15       74.28       43.33     29.46 o 
  -8   4  15       87.83       65.51     24.00 o 
  -7   4  15       12.49       11.99      7.08 o 
  -6   4  15       27.37       35.12     10.35 o 
  -5   4  15       48.92       39.78     10.45 o 
  -4   4  15       75.58       77.81     15.81 o 
  -3   4  15       78.44       78.60     11.34 o 
  -2   4  15       78.01       81.08     19.24 o 
  -1   4  15      354.95      372.33     13.34 o 
   0   4  15       61.63       49.11     12.98 o 
   1   4  15      358.62      370.26     13.10 o 
   2   4  15       80.94       76.00      7.65 o 
   3   4  15       70.19       64.22      6.00 o 
   4   4  15       74.25       75.93      7.70 o 
   5   4  15       44.94       20.00     11.13 o 
   6   4  15       23.97       31.99      7.54 o 
   7   4  15       12.60       11.60      4.30 o 
   8   4  15       86.07       78.24     22.52 o 
   9   4  15       73.53       52.25     20.36 o 
  -8   5  15       26.95       19.40      7.82 o 
  -7   5  15       35.14       32.38     11.62 o 
  -6   5  15      258.59      248.31     13.29 o 
  -5   5  15       68.49       65.54     18.49 o 
  -4   5  15      149.78      150.16     12.00 o 
  -3   5  15       20.75       14.87      4.97 o 
  -2   5  15       61.94       57.81     14.04 o 
  -1   5  15      534.20      551.88     16.58 o 
   0   5  15       34.59       36.39      9.22 o 
   1   5  15      535.21      564.99     16.38 o 
   2   5  15       57.15       51.08      9.95 o 
   3   5  15       19.95       21.48      4.51 o 
   4   5  15      142.53      155.99      9.20 o 
   5   5  15       70.72       63.07     17.16 o 
   6   5  15      262.17      253.44     10.81 o 
   7   5  15       39.06       38.48     14.48 o 
   8   5  15       26.02       16.63      9.88 o 
  -8   6  15       20.89       10.43     14.42 o 
  -7   6  15       63.51       51.45     20.51 o 
  -6   6  15      552.75      572.17     18.13 o 
  -5   6  15       56.48       56.33     19.88 o 
  -4   6  15        2.53        2.83      2.82 o 
  -3   6  15      228.78      237.34     12.79 o 
  -2   6  15      246.95      247.05     11.69 o 
  -1   6  15       38.43       37.93     10.45 o 
   0   6  15      250.32      265.08     10.31 o 
   1   6  15       39.53       42.15     11.07 o 
   2   6  15      242.66      238.51      8.25 o 
   3   6  15      227.56      222.36     10.18 o 
   4   6  15        2.80        3.61      3.13 o 
   5   6  15       58.19       56.64     10.30 o 
   6   6  15      549.79      605.42     24.92 o 
   7   6  15       63.31       50.58     23.62 o 
   8   6  15       19.29       12.40     10.24 o 
  -7   7  15       65.03       68.07     33.48 o 
  -6   7  15       20.37       14.02      5.56 o 
  -5   7  15       18.06       18.96      6.89 o 
  -4   7  15      108.08      103.28     11.11 o 
  -3   7  15      338.02      339.61     16.66 o 
  -2   7  15       30.75       26.96      9.24 o 
  -1   7  15       92.03       90.79     11.53 o 
   0   7  15      213.35      219.61      9.96 o 
   1   7  15       85.57       92.29      7.54 o 
   2   7  15       32.10       28.65      8.49 o 
   3   7  15      336.82      354.12     12.87 o 
   4   7  15      110.23      106.29     22.28 o 
   5   7  15       17.58       20.59      5.86 o 
   6   7  15       19.84       13.42      6.14 o 
   7   7  15       59.93       57.85     11.74 o 
  -6   8  15      515.01      558.76     64.74 o 
  -5   8  15        4.76        4.26      4.84 o 
  -4   8  15      113.99      117.30      9.37 o 
  -3   8  15       99.34       92.67     10.79 o 
  -2   8  15      102.00      108.77     12.99 o 
  -1   8  15       78.54       77.00      9.70 o 
   0   8  15      830.82      832.37     23.15 o 
   1   8  15       77.75       76.68     14.62 o 
   2   8  15      108.58      105.74      7.49 o 
   3   8  15       99.55       89.70     29.62 o 
   4   8  15      116.78      111.32     11.44 o 
   5   8  15        4.57        7.03      4.67 o 
   6   8  15      526.74      571.49     44.46 o 
  -5   9  15      543.08      548.34     61.82 o 
  -4   9  15       29.79       26.46     10.19 o 
  -3   9  15       19.58       18.38      6.39 o 
  -2   9  15       27.75       24.59     10.61 o 
  -1   9  15      244.97      243.49     10.64 o 
   0   9  15       18.36       15.50      6.36 o 
   1   9  15      245.22      237.69     11.09 o 
   2   9  15       27.73       21.07     11.89 o 
   3   9  15       18.85       10.35      7.44 o 
   4   9  15       29.84       26.44     11.96 o 
   5   9  15      545.75      548.15     60.45 o 
  -2  10  15      115.60      124.15     18.54 o 
  -1  10  15       13.18        8.89      7.15 o 
   0  10  15       62.10       49.08      9.30 o 
   1  10  15       13.55        9.45      5.74 o 
   2  10  15      110.39      101.47     52.63 o 
   0   0  16       93.95       83.42      8.09 o 
   1   0  16      109.09      103.30      4.58 o 
   2   0  16       51.08       45.90     10.89 o 
   3   0  16       64.68       72.35      5.23 o 
   4   0  16        0.88        1.09      2.31 o 
   5   0  16      409.38      414.26     13.05 o 
   6   0  16       11.14       14.98      3.85 o 
   7   0  16      672.84      694.45     18.77 o 
   8   0  16       90.35       58.42     21.61 o 
   9   0  16        1.16        3.28      2.88 o 
  -9   1  16       43.48       28.74     13.59 o 
  -8   1  16       94.08       94.34     14.55 o 
  -7   1  16      359.88      389.99     14.41 o 
  -6   1  16      402.94      391.28     12.98 o 
  -5   1  16       78.54       81.08      9.39 o 
  -4   1  16        3.10        3.03      2.63 o 
  -3   1  16      471.31      505.67     15.89 o 
  -2   1  16      534.77      515.98     17.54 o 
  -1   1  16      248.75      241.82      8.44 o 
   0   1  16      649.96      685.06     19.22 o 
   1   1  16      254.50      251.29      9.00 o 
   2   1  16      521.61      504.23     15.37 o 
   3   1  16      465.65      472.68     13.89 o 
   4   1  16        3.26        3.51      1.75 o 
   5   1  16       76.74       78.85      5.77 o 
   6   1  16      399.66      376.41     12.30 o 
   7   1  16      353.30      393.76     16.71 o 
   8   1  16       94.95       96.24     11.86 o 
   9   1  16       42.64       30.39     13.06 o 
  -9   2  16       35.43       15.99     11.59 o 
  -8   2  16      130.67      129.64     11.70 o 
  -7   2  16       71.08       72.89     15.62 o 
  -6   2  16       58.41       64.39     15.20 o 
  -5   2  16       89.88       81.33      9.00 o 
  -4   2  16      281.01      275.35     10.90 o 
  -3   2  16       86.20       75.69      6.29 o 
  -2   2  16      184.25      173.78      9.54 o 
  -1   2  16      322.01      333.95     12.63 o 
   0   2  16        2.22        1.83      2.54 o 
   1   2  16      310.06      312.63     11.96 o 
   2   2  16      186.26      182.98      7.47 o 
   3   2  16       89.01       77.23      6.29 o 
   4   2  16      282.18      274.90      9.50 o 
   5   2  16       87.19       84.25      6.29 o 
   6   2  16       64.14       67.35      9.50 o 
   7   2  16       71.51       64.12     16.06 o 
   8   2  16      131.13      132.14      8.80 o 
   9   2  16       34.63       23.12     15.04 o 
  -8   3  16      204.12      197.06     11.47 o 
  -7   3  16        1.82        2.85      3.42 o 
  -6   3  16       46.74       41.99     16.00 o 
  -5   3  16       42.62       37.03     10.97 o 
  -4   3  16       38.51       42.09     10.90 o 
  -3   3  16      268.64      248.11     12.00 o 
  -2   3  16      238.08      243.69     11.84 o 
  -1   3  16      205.78      201.63      9.30 o 
   0   3  16       69.00       66.70     14.49 o 
   1   3  16      208.22      205.92      8.87 o 
   2   3  16      239.58      240.44      8.89 o 
   3   3  16      270.30      247.03      8.57 o 
   4   3  16       39.86       43.12      9.91 o 
   5   3  16       42.24       40.57      8.89 o 
   6   3  16       51.00       51.46     12.48 o 
   7   3  16        1.44        2.45      2.58 o 
   8   3  16      210.34      211.69      9.98 o 
  -8   4  16       95.41      101.29     13.56 o 
  -7   4  16       34.98       39.22     11.02 o 
  -6   4  16      243.97      259.68     13.23 o 
  -5   4  16       65.70       76.60     19.82 o 
  -4   4  16       50.75       50.63     12.87 o 
  -3   4  16      225.16      224.00     11.17 o 
  -2   4  16      230.97      238.14     11.57 o 
  -1   4  16      568.03      551.74     16.70 o 
   0   4  16       81.02       97.88     11.71 o 
   1   4  16      574.54      566.51     17.34 o 
   2   4  16      235.03      241.24      8.77 o 
   3   4  16      225.21      215.07      8.51 o 
   4   4  16       50.65       59.58     12.21 o 
   5   4  16       67.48       78.82     13.70 o 
   6   4  16      241.47      257.08     11.22 o 
   7   4  16       35.26       35.35     13.17 o 
   8   4  16      100.31      107.44     15.61 o 
  -8   5  16        3.35        2.76      5.09 o 
  -7   5  16        8.95        6.48      5.22 o 
  -6   5  16      344.50      335.52     13.85 o 
  -5   5  16      235.64      236.12     13.34 o 
  -4   5  16        9.96        8.88      4.02 o 
  -3   5  16      172.52      179.88     11.63 o 
  -2   5  16       44.93       42.27     14.66 o 
  -1   5  16       69.31       65.01     16.29 o 
   0   5  16       34.84       30.29      8.14 o 
   1   5  16       66.60       61.45     13.81 o 
   2   5  16       41.46       41.31     10.30 o 
   3   5  16      178.23      182.59     10.84 o 
   4   5  16        8.37        7.80      2.89 o 
   5   5  16      241.07      233.55     10.09 o 
   6   5  16      339.92      334.04     12.68 o 
   7   5  16       10.29        8.21      4.38 o 
   8   5  16        3.34        4.49      4.06 o 
  -7   6  16      133.13      149.69     24.16 o 
  -6   6  16       93.52       87.76     10.74 o 
  -5   6  16       66.07       69.00     19.00 o 
  -4   6  16      224.03      227.17     11.95 o 
  -3   6  16      300.11      304.67     12.87 o 
  -2   6  16      153.11      149.04     13.31 o 
  -1   6  16      211.77      218.08     10.99 o 
   0   6  16      169.18      150.51      8.09 o 
   1   6  16      213.69      209.10     10.46 o 
   2   6  16      147.66      155.87      8.68 o 
   3   6  16      291.66      309.42     11.49 o 
   4   6  16      229.21      230.23     10.23 o 
   5   6  16       68.94       66.48     18.38 o 
   6   6  16       94.58       71.45     26.46 o 
   7   6  16      133.77      136.86     15.23 o 
  -6   7  16      153.36      133.49     17.67 o 
  -5   7  16       95.54       98.95     11.25 o 
  -4   7  16      250.46      258.53     11.99 o 
  -3   7  16      343.79      369.26     16.53 o 
  -2   7  16       88.46       98.79     10.60 o 
  -1   7  16        0.62        2.85      2.43 o 
   0   7  16      210.60      212.83     10.47 o 
   1   7  16        0.43        2.15      3.63 o 
   2   7  16       88.23       87.38      6.63 o 
   3   7  16      337.46      370.68     13.67 o 
   4   7  16      253.47      280.07     14.18 o 
   5   7  16       94.23      107.77     15.12 o 
   6   7  16      155.27      155.98     16.62 o 
  -5   8  16       51.59       36.67     19.90 o 
  -4   8  16       77.43       60.68     18.98 o 
  -3   8  16        4.88        8.19      3.95 o 
  -2   8  16      187.25      197.58     10.91 o 
  -1   8  16       19.66       14.31      6.07 o 
   0   8  16       11.37        5.99      2.18 o 
   1   8  16       20.36       18.92      8.23 o 
   2   8  16      183.64      178.68      9.07 o 
   3   8  16        5.75        6.14      3.72 o 
   4   8  16       80.01       59.75     16.89 o 
   5   8  16       51.05       35.06     18.58 o 
  -4   9  16      183.21      180.47     27.15 o 
  -3   9  16      364.46      367.06     25.91 o 
  -2   9  16       37.87       25.36     10.61 o 
  -1   9  16       69.69       76.71      9.76 o 
   0   9  16        0.59        2.85      2.75 o 
   1   9  16       68.33       71.71      8.92 o 
   2   9  16       35.04       24.67     16.16 o 
   3   9  16      363.43      373.67     25.82 o 
   4   9  16      186.73      191.08     27.37 o 
   1   0  17       61.22       57.77      4.63 o 
   2   0  17      152.04      168.48      7.93 o 
   3   0  17       17.47       28.60      7.83 o 
   4   0  17      559.22      532.33     16.26 o 
   5   0  17       64.69       69.49      7.14 o 
   6   0  17        7.51        4.12      2.71 o 
   7   0  17        1.15        2.39      3.04 o 
   8   0  17       31.67       27.08      9.23 o 
  -8   1  17      129.20      118.79     10.46 o 
  -7   1  17      106.28      101.56      8.45 o 
  -6   1  17       68.91       62.65     14.47 o 
  -5   1  17      499.22      528.82     16.73 o 
  -4   1  17      133.24      139.83      9.30 o 
  -3   1  17      242.42      256.85      9.65 o 
  -2   1  17       45.25       43.91      6.55 o 
  -1   1  17       13.19       16.43      5.76 o 
   0   1  17      141.30      124.22      6.12 o 
   1   1  17       12.78       23.78      3.62 o 
   2   1  17       46.11       45.80      5.95 o 
   3   1  17      250.86      258.73      8.40 o 
   4   1  17      132.44      132.59     10.63 o 
   5   1  17      503.56      518.92     16.04 o 
   6   1  17       70.15       68.94     12.58 o 
   7   1  17      105.65      115.89      8.57 o 
   8   1  17      128.30      129.42     10.54 o 
  -8   2  17       45.82       39.58     16.27 o 
  -7   2  17       17.80       15.16      4.86 o 
  -6   2  17      120.88      121.81     10.29 o 
  -5   2  17        9.97       11.20      3.82 o 
  -4   2  17      513.42      516.33     20.00 o 
  -3   2  17      252.76      237.21     11.45 o 
  -2   2  17      643.37      639.00     21.70 o 
  -1   2  17       13.66       11.93      2.95 o 
   0   2  17       40.25       44.27     11.28 o 
   1   2  17       13.97       12.83      3.70 o 
   2   2  17      638.70      633.62     16.78 o 
   3   2  17      251.56      244.18      8.35 o 
   4   2  17      523.91      554.75     18.23 o 
   5   2  17        9.31        9.03      2.93 o 
   6   2  17      119.32      115.84      7.49 o 
   7   2  17       16.40       13.78      6.49 o 
   8   2  17       48.24       34.71     15.76 o 
  -8   3  17       84.09       78.03     15.96 o 
  -7   3  17       37.68       30.34     11.87 o 
  -6   3  17       96.54       83.28     19.47 o 
  -5   3  17      327.88      329.13     15.07 o 
  -4   3  17      291.89      301.23     15.39 o 
  -3   3  17      347.09      328.77     14.91 o 
  -2   3  17      179.60      186.71     10.16 o 
  -1   3  17      582.58      575.39     17.54 o 
   0   3  17      220.56      214.12      9.83 o 
   1   3  17      585.70      577.51     18.89 o 
   2   3  17      174.28      176.03      8.28 o 
   3   3  17      350.29      347.82     10.51 o 
   4   3  17      291.02      287.87     11.67 o 
   5   3  17      330.14      318.58     13.80 o 
   6   3  17       95.67       80.19     11.10 o 
   7   3  17       37.04       28.68     10.04 o 
   8   3  17       85.85       85.07     11.06 o 
  -7   4  17      128.42      133.53      9.52 o 
  -6   4  17      128.78      118.22     11.34 o 
  -5   4  17       65.90       71.43     17.39 o 
  -4   4  17      211.78      208.66     11.95 o 
  -3   4  17       18.02       20.52      7.47 o 
  -2   4  17      221.71      252.57     12.94 o 
  -1   4  17       49.78       67.77     17.33 o 
   0   4  17       11.70        8.81      3.37 o 
   1   4  17       49.98       66.82      7.16 o 
   2   4  17      218.79      233.72     10.02 o 
   3   4  17       17.37       21.23      5.31 o 
   4   4  17      206.34      224.21     10.83 o 
   5   4  17       67.01       72.74     14.48 o 
   6   4  17      129.78      130.49      7.58 o 
   7   4  17      133.71      136.06     15.76 o 
  -7   5  17      130.57      132.05     21.85 o 
  -6   5  17       13.63       11.41      5.43 o 
  -5   5  17      158.64      156.46     10.03 o 
  -4   5  17      165.12      149.94      9.72 o 
  -3   5  17      131.99      157.49     10.82 o 
  -2   5  17      118.50      113.21     10.17 o 
  -1   5  17       36.14       37.96     10.11 o 
   0   5  17      111.82      115.36      8.04 o 
   1   5  17       34.13       33.75     10.16 o 
   2   5  17      120.42      118.05      6.96 o 
   3   5  17      131.21      142.84      8.59 o 
   4   5  17      167.17      168.49     10.48 o 
   5   5  17      160.26      163.33     11.50 o 
   6   5  17       12.36       10.95      3.69 o 
   7   5  17      131.67      131.07     14.19 o 
  -6   6  17       29.50       21.35      9.56 o 
  -5   6  17      262.13      260.63     13.07 o 
  -4   6  17       32.41       26.79      8.79 o 
  -3   6  17       15.53       18.05      6.46 o 
  -2   6  17       40.85       38.80     13.77 o 
  -1   6  17      113.33      102.89      7.78 o 
   0   6  17       28.07       27.85      8.16 o 
   1   6  17      110.34      104.87      7.77 o 
   2   6  17       41.40       38.95     10.52 o 
   3   6  17       15.74       15.98      4.93 o 
   4   6  17       30.30       23.63      6.46 o 
   5   6  17      268.14      274.55     14.98 o 
   6   6  17       29.59       24.39     10.52 o 
  -5   7  17       33.11       23.10     13.21 o 
  -4   7  17      234.96      237.99     12.03 o 
  -3   7  17      127.20      119.17     11.55 o 
  -2   7  17       71.79       65.86     20.97 o 
  -1   7  17       30.53       26.30      9.87 o 
   0   7  17       47.08       49.23     17.73 o 
   1   7  17       30.02       24.95      9.98 o 
   2   7  17       73.64       74.76      8.81 o 
   3   7  17      124.36      108.87      8.25 o 
   4   7  17      238.92      238.49     14.66 o 
   5   7  17       31.87       31.46     13.33 o 
  -4   8  17        8.09        7.91      5.99 o 
  -3   8  17       30.60       24.52     10.33 o 
  -2   8  17       55.11       44.40     13.72 o 
  -1   8  17       40.88       30.21     12.59 o 
   0   8  17        0.62        2.16      2.83 o 
   1   8  17       37.01       28.44      8.93 o 
   2   8  17       56.02       58.53      9.19 o 
   3   8  17       31.60       23.05     12.49 o 
   4   8  17        7.74        7.75      5.75 o 
  -2   9  17      142.77      139.05     12.40 o 
  -1   9  17        6.18        3.83      4.92 o 
   0   9  17        0.96        2.31      3.51 o 
   1   9  17        6.02        5.76      5.13 o 
   2   9  17      137.31      148.75     23.62 o 
   0   0  18      468.24      509.96     24.20 o 
   1   0  18        6.17       11.07      4.06 o 
   2   0  18       11.72        8.27      3.34 o 
   3   0  18        1.21        3.23      2.78 o 
   4   0  18       79.64       64.37     14.77 o 
   5   0  18        3.19        5.77      2.91 o 
   6   0  18       28.76       15.76      6.48 o 
   7   0  18       14.10        9.79      5.15 o 
   8   0  18        0.03        3.02      4.25 o 
  -8   1  18       97.75       67.74     37.59 o 
  -7   1  18       41.14       46.61     22.44 o 
  -6   1  18      266.96      286.53     11.96 o 
  -5   1  18       31.87       34.71     12.15 o 
  -4   1  18       23.46       23.27      9.41 o 
  -3   1  18      111.45       99.96     13.65 o 
  -2   1  18       22.59       18.93      6.91 o 
  -1   1  18      136.09      135.79     11.56 o 
   0   1  18       45.88       40.32     11.14 o 
   1   1  18      140.15      129.73      5.78 o 
   2   1  18       22.53       17.49      5.92 o 
   3   1  18      112.79      103.72      6.72 o 
   4   1  18       23.00       22.30      5.96 o 
   5   1  18       28.87       24.58      7.96 o 
   6   1  18      264.61      292.24     12.39 o 
   7   1  18       39.76       29.68     16.29 o 
   8   1  18      102.69       91.50     13.15 o 
  -7   2  18       19.54       15.82      5.71 o 
  -6   2  18      365.33      395.48     14.63 o 
  -5   2  18       87.57       80.37     20.58 o 
  -4   2  18       56.95       44.22     12.71 o 
  -3   2  18      148.00      143.73      9.70 o 
  -2   2  18       63.41       74.14     11.10 o 
  -1   2  18      161.79      158.49      9.55 o 
   0   2  18      296.90      292.88     11.38 o 
   1   2  18      154.18      144.17      6.84 o 
   2   2  18       60.51       66.04      6.14 o 
   3   2  18      147.58      136.83      6.41 o 
   4   2  18       56.38       52.31      7.48 o 
   5   2  18       83.95       87.94     13.42 o 
   6   2  18      369.55      400.38     14.59 o 
   7   2  18       21.96       22.17      8.01 o 
   8   2  18       34.81       21.02     14.05 o 
  -7   3  18        6.48        6.02      4.04 o 
  -6   3  18       16.85       13.37      6.50 o 
  -5   3  18      358.03      354.42     15.75 o 
  -4   3  18      193.14      202.26     11.09 o 
  -3   3  18      103.27      104.38     12.43 o 
  -2   3  18       24.32       18.58      5.85 o 
  -1   3  18      197.01      195.80      9.30 o 
   0   3  18        7.03       10.65      3.41 o 
   1   3  18      198.96      207.48     10.07 o 
   2   3  18       21.76       15.90      4.50 o 
   3   3  18      106.64      116.33      8.09 o 
   4   3  18      197.31      215.74     11.77 o 
   5   3  18      358.50      345.25     13.46 o 
   6   3  18       17.58       13.97      7.45 o 
   7   3  18        6.04        4.44      2.25 o 
  -7   4  18        3.92        3.81      6.75 o 
  -6   4  18      102.35      105.86     10.08 o 
  -5   4  18      398.99      399.14     15.98 o 
  -4   4  18        7.02        7.77      3.58 o 
  -3   4  18       45.97       51.10     18.24 o 
  -2   4  18      111.50      106.78      9.00 o 
  -1   4  18        0.87        2.45      2.66 o 
   0   4  18       36.97       29.82      9.08 o 
   1   4  18        1.47        2.42      2.77 o 
   2   4  18      114.34      101.41      6.45 o 
   3   4  18       42.24       49.51     10.05 o 
   4   4  18        7.27        6.64      3.09 o 
   5   4  18      403.83      421.79     13.22 o 
   6   4  18       99.02      104.48      7.51 o 
   7   4  18        4.80        4.08      4.03 o 
  -6   5  18       13.45       10.92      6.10 o 
  -5   5  18        1.06        4.81      4.47 o 
  -4   5  18      327.37      344.05     13.90 o 
  -3   5  18       25.63       21.64      8.04 o 
  -2   5  18      150.70      148.66     10.66 o 
  -1   5  18        3.30        4.64      3.48 o 
   0   5  18       79.46       71.26      7.50 o 
   1   5  18        2.69        3.02      2.82 o 
   2   5  18      150.72      146.84      6.99 o 
   3   5  18       27.58       23.17      5.42 o 
   4   5  18      332.45      348.22     11.18 o 
   5   5  18        1.41        5.16      2.75 o 
   6   5  18       14.53       12.23      5.46 o 
  -5   6  18       28.33       23.41     14.00 o 
  -4   6  18      210.37      221.97     13.56 o 
  -3   6  18      186.86      185.81     11.04 o 
  -2   6  18      207.44      216.05     10.53 o 
  -1   6  18       41.20       29.35     13.77 o 
   0   6  18       47.93       34.87     11.37 o 
   1   6  18       38.94       30.45     10.59 o 
   2   6  18      207.50      214.94      9.21 o 
   3   6  18      182.97      183.48      9.75 o 
   4   6  18      213.75      218.30     11.57 o 
   5   6  18       31.12       26.37     12.00 o 
  -4   7  18      145.59      155.94     14.21 o 
  -3   7  18      283.31      298.90     13.07 o 
  -2   7  18      123.27      122.77     12.53 o 
  -1   7  18       15.69       15.07      7.25 o 
   0   7  18        0.44        1.51      2.62 o 
   1   7  18       14.66       16.13      7.88 o 
   2   7  18      124.69      118.23      8.17 o 
   3   7  18      281.53      287.85     10.42 o 
   4   7  18      141.00      151.75     13.81 o 
  -3   8  18      109.32      102.53     11.22 o 
  -2   8  18       46.12       45.31     19.12 o 
  -1   8  18       40.82       37.23     21.61 o 
   0   8  18       60.08       60.26      7.69 o 
   1   8  18       40.30       34.14     15.78 o 
   2   8  18       43.05       31.03     14.06 o 
   3   8  18      110.05      103.71     11.61 o 
   1   0  19      530.17      540.62     20.94 o 
   2   0  19        3.99        6.05      3.35 o 
   3   0  19      523.01      579.68     19.03 o 
   4   0  19       17.62       19.34      9.48 o 
   5   0  19      198.57      194.72     10.04 o 
   6   0  19        6.51        7.82      4.03 o 
   7   0  19       32.33       23.09     10.96 o 
  -7   1  19       15.76       15.63     10.03 o 
  -6   1  19       65.57       64.05     20.03 o 
  -5   1  19       45.49       37.32     15.27 o 
  -4   1  19      696.85      708.36     24.85 o 
  -3   1  19       45.92       49.25     15.91 o 
  -2   1  19      712.14      767.96     19.70 o 
  -1   1  19       61.97       53.60     20.05 o 
   0   1  19       14.32       16.48      6.44 o 
   1   1  19       60.20       56.53     10.71 o 
   2   1  19      711.93      747.84     17.53 o 
   3   1  19       46.32       45.74     14.61 o 
   4   1  19      699.69      680.74     20.44 o 
   5   1  19       45.52       39.05     13.11 o 
   6   1  19       68.47       57.92     21.85 o 
   7   1  19       15.71       12.45      6.26 o 
  -7   2  19       85.13       76.24     12.99 o 
  -6   2  19       52.36       38.91     18.63 o 
  -5   2  19      389.97      398.89     14.59 o 
  -4   2  19       69.24       62.26     19.71 o 
  -3   2  19      146.92      161.91     10.37 o 
  -2   2  19      114.59      126.43     11.42 o 
  -1   2  19       64.24       70.34     11.26 o 
   0   2  19      191.97      206.49      8.78 o 
   1   2  19       65.91       53.24      5.44 o 
   2   2  19      112.73      118.94      8.67 o 
   3   2  19      142.44      136.55      8.50 o 
   4   2  19       67.70       60.30      8.32 o 
   5   2  19      391.00      403.71     14.45 o 
   6   2  19       53.10       40.47     17.08 o 
   7   2  19       85.94       81.88      9.59 o 
  -6   3  19      197.19      167.62     10.99 o 
  -5   3  19      117.51      128.90     12.31 o 
  -4   3  19      216.67      211.72     11.90 o 
  -3   3  19        8.79        9.80      4.93 o 
  -2   3  19        9.97        8.90      5.34 o 
  -1   3  19      100.10       99.32     10.75 o 
   0   3  19       62.06       49.43     14.81 o 
   1   3  19       96.23       91.14      6.82 o 
   2   3  19       11.53       11.46      4.43 o 
   3   3  19        8.94        9.02      3.69 o 
   4   3  19      219.32      210.95     11.49 o 
   5   3  19      118.23      117.19     11.15 o 
   6   3  19      199.26      180.27      9.86 o 
  -6   4  19       50.07       32.29     19.25 o 
  -5   4  19      135.53      146.98     11.18 o 
  -4   4  19       67.04       62.92     22.37 o 
  -3   4  19      372.65      358.85     16.34 o 
  -2   4  19       32.25       29.31      9.70 o 
  -1   4  19       21.38       17.75      6.29 o 
   0   4  19      103.13       94.65      8.48 o 
   1   4  19       21.71       18.16      6.44 o 
   2   4  19       30.79       30.09      8.00 o 
   3   4  19      374.03      369.48     13.94 o 
   4   4  19       68.76       63.64      8.45 o 
   5   4  19      137.31      149.95      8.11 o 
   6   4  19       49.35       26.44     15.06 o 
  -5   5  19        6.54        8.93      3.89 o 
  -4   5  19      142.32      136.94     12.87 o 
  -3   5  19       48.67       40.93     15.91 o 
  -2   5  19      162.50      152.98     10.75 o 
  -1   5  19       45.92       37.63     17.12 o 
   0   5  19       25.68       26.96     10.69 o 
   1   5  19       49.25       43.63     12.00 o 
   2   5  19      159.37      170.06      9.39 o 
   3   5  19       47.66       47.02     11.52 o 
   4   5  19      142.78      137.01      9.96 o 
   5   5  19        6.57        5.78      2.53 o 
  -4   6  19      107.99      122.60     11.77 o 
  -3   6  19      239.55      236.17     11.16 o 
  -2   6  19       75.75       81.76     13.75 o 
  -1   6  19       53.99       39.94     23.78 o 
   0   6  19       25.54       35.35     12.46 o 
   1   6  19       54.86       49.55     13.14 o 
   2   6  19       79.35       88.39     10.38 o 
   3   6  19      240.07      242.26      9.54 o 
   4   6  19      108.04      124.02     10.76 o 
  -3   7  19       65.81       46.41     27.83 o 
  -2   7  19      105.28      109.50      9.67 o 
  -1   7  19      276.70      294.21     12.17 o 
   0   7  19       14.76       10.13      4.20 o 
   1   7  19      280.67      295.09     10.58 o 
   2   7  19      104.37      105.91      9.25 o 
   3   7  19       64.80       55.46      8.01 o 
   0   0  20      181.12      181.99     16.21 o 
   1   0  20      388.68      433.72     16.92 o 
   2   0  20        3.27        3.02      4.66 o 
   3   0  20        0.98        3.09      3.86 o 
   4   0  20       51.02       38.65     17.92 o 
   5   0  20       55.42       56.50     11.84 o 
   6   0  20        0.48        2.60      3.09 o 
  -6   1  20        9.33        8.70      4.49 o 
  -5   1  20       34.51       30.97     15.58 o 
  -4   1  20       16.96       13.54      5.48 o 
  -3   1  20       44.73       44.30     16.33 o 
  -2   1  20      137.28      127.63     10.48 o 
  -1   1  20       11.85       10.32      5.51 o 
   0   1  20       14.53       20.56      8.15 o 
   1   1  20       10.93       12.50      5.04 o 
   2   1  20      139.80      141.02      9.63 o 
   3   1  20       45.68       46.81     17.56 o 
   4   1  20       17.77       13.68      6.33 o 
   5   1  20       34.40       29.90     19.29 o 
   6   1  20       11.57       12.00      5.12 o 
  -6   2  20       24.26       13.23      9.02 o 
  -5   2  20       35.64       26.51     12.19 o 
  -4   2  20       28.86       27.06     11.22 o 
  -3   2  20       54.29       72.72     12.68 o 
  -2   2  20       60.72       62.19     12.26 o 
  -1   2  20      217.00      221.22     12.01 o 
   0   2  20        4.44        5.96      4.76 o 
   1   2  20      224.56      235.27     13.77 o 
   2   2  20       58.53       47.10     21.24 o 
   3   2  20       55.16       59.10      6.79 o 
   4   2  20       27.71       29.71     12.23 o 
   5   2  20       36.91       24.71     12.22 o 
   6   2  20       21.93       20.32      6.96 o 
  -6   3  20       61.80       64.90     12.15 o 
  -5   3  20       94.28       90.87     15.11 o 
  -4   3  20       64.55       62.27     17.01 o 
  -3   3  20      137.96      130.94      9.94 o 
  -2   3  20       42.94       35.83     15.02 o 
  -1   3  20      156.14      174.63     10.80 o 
   0   3  20      114.88      136.42      8.22 o 
   1   3  20      154.80      167.21      8.80 o 
   2   3  20       41.82       34.18     10.27 o 
   3   3  20      135.83      143.07     10.83 o 
   4   3  20       66.91       65.37     22.16 o 
   5   3  20       92.08       92.19     13.88 o 
   6   3  20       57.34       35.14     19.57 o 
  -5   4  20      231.88      234.51     35.90 o 
  -4   4  20       68.16       78.40      9.92 o 
  -3   4  20        4.04        2.72      4.39 o 
  -2   4  20       21.87       21.08      7.50 o 
  -1   4  20       17.86       17.88      7.62 o 
   0   4  20       50.69       36.79     13.22 o 
   1   4  20       20.44       19.94      6.63 o 
   2   4  20       19.59       15.47      6.57 o 
   3   4  20        3.38        4.88      2.45 o 
   4   4  20       63.59       58.17     15.19 o 
   5   4  20      227.35      227.53     17.92 o 
  -4   5  20      293.49      298.36     27.30 o 
  -3   5  20      106.73      108.47     11.94 o 
  -2   5  20      143.45      136.58      9.93 o 
  -1   5  20        3.01        4.49      4.66 o 
   0   5  20      100.04      106.60      8.09 o 
   1   5  20        2.26        3.47      2.55 o 
   2   5  20      146.00      144.25      8.88 o 
   3   5  20      102.62       92.63     12.38 o 
   4   5  20      290.58      276.53     15.59 o 
  -3   6  20       85.99       71.82     58.42 o 
  -2   6  20       18.31       16.62     10.17 o 
  -1   6  20        2.87        3.72      2.78 o 
   0   6  20      109.25      145.18      9.71 o 
   1   6  20        2.40        4.33      3.52 o 
   2   6  20       16.01       13.72      5.14 o 
   3   6  20       87.99       82.34      9.72 o 
  -1   7  20       88.59       76.95      8.01 o 
   0   7  20        0.15        1.43      3.38 o 
   1   7  20       86.30       78.15      9.22 o 
   1   0  21       48.69       36.18     15.73 o 
   2   0  21      529.23      590.83     18.08 o 
   3   0  21       59.37       60.62      8.43 o 
   4   0  21      180.18      210.24     10.84 o 
   5   0  21        0.70        2.86      5.93 o 
  -5   1  21       37.08       32.40     19.93 o 
  -4   1  21       79.75       67.03     12.18 o 
  -3   1  21      282.35      282.30     13.00 o 
  -2   1  21       17.15       17.60      9.36 o 
  -1   1  21       34.40       51.66     12.13 o 
   0   1  21       28.00       30.98     12.30 o 
   1   1  21       32.00       38.86     14.85 o 
   2   1  21       17.73       15.08      7.93 o 
   3   1  21      285.08      284.60     13.69 o 
   4   1  21       78.70       89.51      8.63 o 
   5   1  21       39.74       37.98     21.93 o 
  -5   2  21       23.97       20.62     15.62 o 
  -4   2  21      278.91      310.03     13.14 o 
  -3   2  21       71.31       66.26     16.95 o 
  -2   2  21       68.53       67.94     17.33 o 
  -1   2  21       48.48       36.58     14.46 o 
   0   2  21        0.44        0.22      3.78 o 
   1   2  21       48.84       34.70     13.92 o 
   2   2  21       69.88       64.11     21.88 o 
   3   2  21       70.17       65.76      9.97 o 
   4   2  21      268.62      284.55     16.40 o 
   5   2  21       25.37       23.60     12.91 o 
  -4   3  21        7.99        5.79      4.61 o 
  -3   3  21      413.93      415.20     15.76 o 
  -2   3  21      322.73      353.37     15.11 o 
  -1   3  21      108.35      122.42      9.96 o 
   0   3  21       31.89       25.10     10.34 o 
   1   3  21      105.81      126.69      8.94 o 
   2   3  21      326.64      339.74     14.20 o 
   3   3  21      409.15      420.62     16.35 o 
   4   3  21        7.97        4.45      5.10 o 
  -4   4  21      231.22      273.84     35.94 o 
  -3   4  21        1.90        2.37      3.28 o 
  -2   4  21       41.12       28.79     14.53 o 
  -1   4  21       37.64       25.81     13.58 o 
   0   4  21       88.13       95.18      8.18 o 
   1   4  21       36.51       25.36      8.99 o 
   2   4  21       44.25       27.52     12.02 o 
   3   4  21        2.07        2.32      2.72 o 
   4   4  21      232.12      241.37     18.56 o 
  -3   5  21       95.47      113.26     20.67 o 
  -2   5  21      273.05      272.27     25.10 o 
  -1   5  21       82.19       61.13     10.98 o 
   0   5  21      422.98      434.26     23.38 o 
   1   5  21       84.53       56.97     18.77 o 
   2   5  21      269.27      276.69     20.57 o 
   3   5  21       96.16       89.66     10.16 o 
   0   6  21       79.50       85.90     10.05 o 
   0   0  22      396.26      496.67     27.19 o 
   1   0  22       67.44       49.46     20.42 o 
   2   0  22       55.24       40.73     16.59 o 
   3   0  22       28.35       23.46     13.45 o 
   4   0  22       39.49       28.34     34.37 o 
  -4   1  22      104.89       96.61     14.51 o 
  -3   1  22       27.74       30.28     15.71 o 
  -2   1  22       65.69       44.07     22.45 o 
  -1   1  22       20.17       11.85      5.39 o 
   0   1  22        2.67        8.00      4.70 o 
   1   1  22       21.01       16.84      8.38 o 
   2   1  22       67.47       40.59     19.00 o 
   3   1  22       27.90       27.79     15.60 o 
  -4   2  22       17.46       12.76     13.52 o 
  -3   2  22       50.16       39.07     31.21 o 
  -2   2  22      248.59      254.40     11.69 o 
  -1   2  22       33.81       22.57     12.99 o 
   0   2  22        8.12        8.30      4.93 o 
   1   2  22       36.15       21.17     11.32 o 
   2   2  22      255.50      261.04     12.68 o 
   3   2  22       49.87       41.78     20.23 o 
   4   2  22       16.67       11.62      7.36 o 
  -3   3  22       36.33       33.46     22.06 o 
  -2   3  22      154.72      182.19     18.89 o 
  -1   3  22      183.05      200.93     11.28 o 
   0   3  22       17.09       13.17      6.23 o 
   1   3  22      180.18      195.94     10.80 o 
   2   3  22      156.82      160.13     14.22 o 
   3   3  22       34.97       29.01     17.47 o 
  -2   4  22       43.01       40.27     30.38 o 
  -1   4  22       60.78       45.22     34.10 o 
   0   4  22      440.09      484.94     32.57 o 
   1   4  22       60.24       48.43     21.01 o 
   2   4  22       42.83       41.34     20.37 o 
   1   0  23       26.52       19.11     17.63 o 
   2   0  23       75.56       77.99     16.43 o 
  -2   1  23       11.92       15.27     20.89 o 
  -1   1  23       72.21       79.71     11.61 o 
   0   1  23      185.52      172.74     17.94 o 
   1   1  23       73.46       64.95     12.87 o 
   2   1  23       11.37        8.91      7.88 o 
  -1   2  23      110.63      115.20     20.38 o 
   0   2  23       62.84       44.89     28.20 o 
   1   2  23      111.62      105.42     14.69 o 
                                                 
